# Supplementary material for: Transcriptomic Response of Purple Willow (Salix purpurea) to Arsenic Stress
Source: Front Plant Sci. 2017 Jun 28;8:1115. doi: 10.3389/fpls.2017.01115 (PMC5487440; doi:10.3389/fpls.2017.01115)
Supplement: Supplementary file 1 [file DataSheet1.xlsx]

## Sheet: Key
Column heading	Description
group	Tissue where RNA extracted
queryid	Unique identifier of Trinity assembled contig (putative transcript/isoform/splice varient)
geneid	Unique idenifier of Trinity gene cluster (putative gene/duplicate)
C_RawCounts	Raw abundance - mean of Controls
T_RawCounts	Raw abundance - mean of Treatment
C_Meanfpkm	Fragments Per Kilobase Million - mean of Controls
T_Meanfpkm	Fragments Per Kilobase Million - mean of Treatment
regulation	regulation
FoldChange(log)	FoldChange(log)
FoldChange	FoldChange
FoldChange(EBSeq)	FoldChange(EBSeq)
PPDE	posterior probability of being differentially expressed
identity	blast identity
evalue	blast evalue
bitscore	blast bitscore
querylength	blast query length
Alignment_vs_Q_SeqLength	Alignment of subject (blast return) vs query
subjectid	blast return unique identifier
ID	blast return unique identifier 2 (control for database formatting inconsistencies)
subjectlength	blast return length
Alignment_vs_S_SeqLength	Alignment of query vs subject
subjectdescription	blast return functional description
GO	GO
PFAM	PFAM
Panther	Panther
KEGG	KEGG
KEGGec	KEGGec
KO	KO
KOGAnnotation	KOGAnnotation
taxon1	Taxonomy - taxon level 1
taxon2	Taxonomy - taxon level 2
taxon3	Taxonomy - taxon level 3
taxon4	Taxonomy - taxon level 4
taxon5	Taxonomy - taxon level 5
taxon6	Taxonomy - taxon level 6
Taxonomy	Taxonomy (control for database formatting inconsistencies)

## Sheet: Roots
group	queryid	geneid	C_RawCounts	T_RawCounts	C_Meanfpkm	T_Meanfpkm	regulation	FoldChange(log)	FoldChange	FoldChange(EBSeq)	PPDE	identity	evalue	bitscore	querylength	Alignment_vs_Q_SeqLength	subjectid	ID	subjectlength	Alignment_vs_S_SeqLength	subjectdescription	GO	PFAM	Panther	KEGG	KEGGec	KO	KOGAnnotation	taxon1	taxon2	taxon3	taxon4	taxon5	taxon6	Taxonomy
Roots	comp91931_c1_seq7	comp91931_c1	5425	7038	188.742	266.713	Treatment	0.150176	1.41311	0.745636	0.999992	0	0	0	0	0	0	0	0	0	0	0	0	0	0	0	0	0	0	0	0	0	0	0	0
Roots	comp88175_c0_seq8	comp88175_c0	9309	18178	106.928	220.512	Treatment	0.314339	2.06224	0.499671	0.995926	100	3e-145	425	1915	33.37	SapurV1A.0023s0970.2.p	0	213	100	glutathione S-transferase DHAR2	GO:0005515	PF00043;PF02798	PTHR11260:SF15	0	0	0	KOG1422	Eukaryota	Viridiplantae	Streptophyta	Saliceae	Salix	Salix purpurea	Eukaryota;Viridiplantae;Streptophyta;Streptophytina;Embryophyta;Tracheophyta;Euphyllophyta;Spermatophyta;Magnoliophyta;Mesangiospermae;eudicotyledons;Gunneridae;Pentapetalae;rosids;fabi ds;Malpighiales;Salicaceae;Saliceae;Salix;Salix purpurea
Roots	comp84286_c0_seq5	comp84286_c0	4889	7037	141.772	220.354	Treatment	0.191532	1.55429	0.67078	0.960093	100	2e-89	265	744	52.02	SapurV1A.0326s0060.1.p	0	129	100	ubiquitin-60S ribosomal L40 fusion protein	GO:0003735;GO:0005840;GO:0006412;GO:0005515	PF01020;PF00240	PTHR10666	0	0	K02927	KOG0003	Eukaryota	Viridiplantae	Streptophyta	Saliceae	Salix	Salix purpurea	Eukaryota;Viridiplantae;Streptophyta;Streptophytina;Embryophyta;Tracheophyta;Euphyllophyta;Spermatophyta;Magnoliophyta;Mesangiospermae;eudicotyledons;Gunneridae;Pentapetalae;rosids;fabi ds;Malpighiales;Salicaceae;Saliceae;Salix;Salix purpurea
Roots	comp86913_c0_seq4	comp86913_c0	6556	8689	130.415	192.246	Treatment	0.168528	1.4741	0.720014	0.98051	100	6e-82	249	1053	35.33	SapurV1A.0006s0580.1.p	0	133	93.23	60S ribosomal protein L14, putative	GO:0003735;GO:0005622;GO:0005840;GO:0006412	PF01929	PTHR11127	0	0	K02875	KOG3421	Eukaryota	Viridiplantae	Streptophyta	Saliceae	Salix	Salix purpurea	Eukaryota;Viridiplantae;Streptophyta;Streptophytina;Embryophyta;Tracheophyta;Euphyllophyta;Spermatophyta;Magnoliophyta;Mesangiospermae;eudicotyledons;Gunneridae;Pentapetalae;rosids;fabi ds;Malpighiales;Salicaceae;Saliceae;Salix;Salix purpurea
Roots	comp93666_c1_seq9	comp93666_c1	6340	8224	132.803	189.563	Treatment	0.154547	1.4274	0.739882	0.968824	100	2e-81	248	1010	39.8	SapurV1A.0976s0180.1.p	0	134	100	60S ribosomal protein L32	GO:0003735;GO:0005622;GO:0005840;GO:0006412	PF01655	PTHR23413	0	0	K02912	KOG0878	Eukaryota	Viridiplantae	Streptophyta	Saliceae	Salix	Salix purpurea	Eukaryota;Viridiplantae;Streptophyta;Streptophytina;Embryophyta;Tracheophyta;Euphyllophyta;Spermatophyta;Magnoliophyta;Mesangiospermae;eudicotyledons;Gunneridae;Pentapetalae;rosids;fabi ds;Malpighiales;Salicaceae;Saliceae;Salix;Salix purpurea
Roots	comp82499_c1_seq2	comp82499_c1	10339	12460	142.827	188.206	Treatment	0.119824	1.31772	0.798022	0.998628	99.57	3e-167	477	1535	45.34	SapurV1A.1459s0080.1.p	0	232	100	glutathione S-transferase theta	GO:0005515	PF02798	PTHR11260:SF8	0	0	0	KOG0867	Eukaryota	Viridiplantae	Streptophyta	Saliceae	Salix	Salix purpurea	Eukaryota;Viridiplantae;Streptophyta;Streptophytina;Embryophyta;Tracheophyta;Euphyllophyta;Spermatophyta;Magnoliophyta;Mesangiospermae;eudicotyledons;Gunneridae;Pentapetalae;rosids;fabi ds;Malpighiales;Salicaceae;Saliceae;Salix;Salix purpurea
Roots	comp95818_c0_seq1	comp95818_c0	1306	1656	133.984	188.061	Treatment	0.147245	1.40361	0.752839	0.995207	100	1e-43	144	205	99.51	SapurV1A.0001s0350.1.p	0	264	25.76	40S ribosomal protein S4	GO:0003723;GO:0003735;GO:0005622;GO:0005840;GO:0006412	PF01479;PF00467;PF00900;PF08071	PTHR11581	0	0	K02987	KOG0378	Eukaryota	Viridiplantae	Streptophyta	Saliceae	Salix	Salix purpurea	Eukaryota;Viridiplantae;Streptophyta;Streptophytina;Embryophyta;Tracheophyta;Euphyllophyta;Spermatophyta;Magnoliophyta;Mesangiospermae;eudicotyledons;Gunneridae;Pentapetalae;rosids;fabi ds;Malpighiales;Salicaceae;Saliceae;Salix;Salix purpurea
Roots	comp80258_c0_seq3	comp80258_c0	6164	7456	125.558	168.944	Treatment	0.128897	1.34554	0.789217	0.958093	100	5e-47	159	1027	21.91	SapurV1A.0561s0090.1.p	0	113	66.37	60S ribosomal protein L30	GO:0003735;GO:0005622;GO:0005840;GO:0006412	PF01248	PTHR11449	0	0	K02908	KOG2988	Eukaryota	Viridiplantae	Streptophyta	Saliceae	Salix	Salix purpurea	Eukaryota;Viridiplantae;Streptophyta;Streptophytina;Embryophyta;Tracheophyta;Euphyllophyta;Spermatophyta;Magnoliophyta;Mesangiospermae;eudicotyledons;Gunneridae;Pentapetalae;rosids;fabi ds;Malpighiales;Salicaceae;Saliceae;Salix;Salix purpurea
Roots	comp95346_c2_seq5	comp95346_c2	6676	8651	117.32	163.989	Treatment	0.145444	1.3978	0.748266	0.973629	100	7e-54	177	1226	20.8	SapurV1A.0894s0140.1.p	0	91	93.41	acyl-CoA-binding protein (ACBP)	GO:0000062	PF00887	PTHR23310:SF10	0	0	0	0	Eukaryota	Viridiplantae	Streptophyta	Saliceae	Salix	Salix purpurea	Eukaryota;Viridiplantae;Streptophyta;Streptophytina;Embryophyta;Tracheophyta;Euphyllophyta;Spermatophyta;Magnoliophyta;Mesangiospermae;eudicotyledons;Gunneridae;Pentapetalae;rosids;fabi ds;Malpighiales;Salicaceae;Saliceae;Salix;Salix purpurea
Roots	comp86260_c0_seq3	comp86260_c0	1817	2341	114.332	163.269	Treatment	0.154733	1.42802	0.744815	0.977044	100	4e-59	182	333	78.38	SapurV1A.0033s0710.1.p	0	152	57.24	40S ribosomal protein S13	GO:0003735;GO:0005622;GO:0005840;GO:0006412	PF00312;PF08069	PTHR11885	0	0	K02953	KOG0400	Eukaryota	Viridiplantae	Streptophyta	Saliceae	Salix	Salix purpurea	Eukaryota;Viridiplantae;Streptophyta;Streptophytina;Embryophyta;Tracheophyta;Euphyllophyta;Spermatophyta;Magnoliophyta;Mesangiospermae;eudicotyledons;Gunneridae;Pentapetalae;rosids;fabi ds;Malpighiales;Salicaceae;Saliceae;Salix;Salix purpurea
Roots	comp84806_c0_seq3	comp84806_c0	5756	7189	115.599	159.292	Treatment	0.139238	1.37796	0.765896	0.963961	100	1e-77	238	1051	35.39	SapurV1A.0023s0910.1.p	0	124	100	60S ribosomal protein L35	GO:0003735;GO:0005622;GO:0005840;GO:0006412	PF00831	PTHR13872:SF11	0	0	K02918	KOG3436	Eukaryota	Viridiplantae	Streptophyta	Saliceae	Salix	Salix purpurea	Eukaryota;Viridiplantae;Streptophyta;Streptophytina;Embryophyta;Tracheophyta;Euphyllophyta;Spermatophyta;Magnoliophyta;Mesangiospermae;eudicotyledons;Gunneridae;Pentapetalae;rosids;fabi ds;Malpighiales;Salicaceae;Saliceae;Salix;Salix purpurea
Roots	comp92492_c0_seq3	comp92492_c0	1853	5667	48.0563	151.827	Treatment	0.499599	3.15936	0.317303	0.999747	100	4e-34	123	874	29.52	SapurV1A.1518s0040.1.p	0	98	87.76	hypothetical protein	0	0	0	0	0	0	0	Eukaryota	Viridiplantae	Streptophyta	Saliceae	Salix	Salix purpurea	Eukaryota;Viridiplantae;Streptophyta;Streptophytina;Embryophyta;Tracheophyta;Euphyllophyta;Spermatophyta;Magnoliophyta;Mesangiospermae;eudicotyledons;Gunneridae;Pentapetalae;rosids;fabi ds;Malpighiales;Salicaceae;Saliceae;Salix;Salix purpurea
Roots	comp86475_c0_seq7	comp86475_c0	5060	6599	103.925	147.713	Treatment	0.152701	1.42135	0.739573	0.999408	100	2e-55	180	1038	30.64	SapurV1A.0070s0950.1.p	0	106	100	60S ribosomal protein L44	GO:0003735;GO:0005622;GO:0005840;GO:0006412	PF00935	PTHR10369	0	0	K02929	KOG3464	Eukaryota	Viridiplantae	Streptophyta	Saliceae	Salix	Salix purpurea	Eukaryota;Viridiplantae;Streptophyta;Streptophytina;Embryophyta;Tracheophyta;Euphyllophyta;Spermatophyta;Magnoliophyta;Mesangiospermae;eudicotyledons;Gunneridae;Pentapetalae;rosids;fabi ds;Malpighiales;Salicaceae;Saliceae;Salix;Salix purpurea
Roots	comp92492_c0_seq2	comp92492_c0	1191	6441	31.1421	142.731	Treatment	0.661171	4.58323	0.201495	0.976749	97.96	2e-48	162	1050	28	SapurV1A.1668s0060.1.p	0	100	98	hypothetical protein	0	0	0	0	0	0	0	Eukaryota	Viridiplantae	Streptophyta	Saliceae	Salix	Salix purpurea	Eukaryota;Viridiplantae;Streptophyta;Streptophytina;Embryophyta;Tracheophyta;Euphyllophyta;Spermatophyta;Magnoliophyta;Mesangiospermae;eudicotyledons;Gunneridae;Pentapetalae;rosids;fabi ds;Malpighiales;Salicaceae;Saliceae;Salix;Salix purpurea
Roots	comp77477_c0_seq4	comp77477_c0	4562	6159	92.8679	138.756	Treatment	0.174387	1.49413	0.708226	0.99999	100	2e-96	287	1033	41.53	SapurV1A.0023s0480.1.p	0	143	100	ribosomal protein S23 component of cytosolic 80S ribosome and 40S small subunit	GO:0003735;GO:0005622;GO:0005840;GO:0006412	PF00164	PTHR11652	0	0	K02973	KOG1749	Eukaryota	Viridiplantae	Streptophyta	Saliceae	Salix	Salix purpurea	Eukaryota;Viridiplantae;Streptophyta;Streptophytina;Embryophyta;Tracheophyta;Euphyllophyta;Spermatophyta;Magnoliophyta;Mesangiospermae;eudicotyledons;Gunneridae;Pentapetalae;rosids;fabi ds;Malpighiales;Salicaceae;Saliceae;Salix;Salix purpurea
Roots	comp90392_c0_seq11	comp90392_c0	6296	7422	103.782	134.386	Treatment	0.112229	1.29488	0.815692	0.981395	98.88	1e-126	369	1283	41.86	SapurV1A.0897s0030.1.p	0	179	100	60S ribosomal protein L18a	GO:0003735;GO:0005840;GO:0006412	PF01775	PTHR10052	0	0	K02882	KOG0829	Eukaryota	Viridiplantae	Streptophyta	Saliceae	Salix	Salix purpurea	Eukaryota;Viridiplantae;Streptophyta;Streptophytina;Embryophyta;Tracheophyta;Euphyllophyta;Spermatophyta;Magnoliophyta;Mesangiospermae;eudicotyledons;Gunneridae;Pentapetalae;rosids;fabi ds;Malpighiales;Salicaceae;Saliceae;Salix;Salix purpurea
Roots	comp93620_c2_seq25	comp93620_c2	2597	4922	63.1614	130.974	Treatment	0.316732	2.07363	0.511548	1	72.55	5e-63	201	870	52.76	Potri.001G078100.1	0	185	81.08	NoDescription	0	0	0	0	0	0	0	Eukaryota	Viridiplantae	Streptophyta	Saliceae	Populus	Populus trichocarpa	Eukaryota;Viridiplantae;Streptophyta;Streptophytina;Embryophyta;Tracheophyta;Euphyllophyta;Spermatophyta;Magnoliophyta;Mesangiospermae;Eudicotyledons;Gunneridae;Pentapetalae;Rosids;Fabi ds;Malpighiales;Salicaceae;Saliceae;Populus;Populus trichocarpa
Roots	comp86372_c0_seq1	comp86372_c0	5991	11273	64.7707	130.948	Treatment	0.305722	2.02173	0.51594	1	99.7	0	652	1999	50.28	SapurV1A.0115s0440.1.p	0	335	100	serine acetyltransferase	GO:0005737;GO:0006535;GO:0009001	PF06426;PF00132	PTHR23416:SF18	0	2.3.1.30	K00640	KOG4750	Eukaryota	Viridiplantae	Streptophyta	Saliceae	Salix	Salix purpurea	Eukaryota;Viridiplantae;Streptophyta;Streptophytina;Embryophyta;Tracheophyta;Euphyllophyta;Spermatophyta;Magnoliophyta;Mesangiospermae;eudicotyledons;Gunneridae;Pentapetalae;rosids;fabi ds;Malpighiales;Salicaceae;Saliceae;Salix;Salix purpurea
Roots	comp93906_c3_seq2	comp93906_c3	4220	8652	60.029	127.162	Treatment	0.325998	2.11835	0.481818	0.98203	71.01	3e-17	81.3	1579	13.11	Potri.003G152400.2	0	136	49.26	NoDescription	0	0	0	0	0	0	0	Eukaryota	Viridiplantae	Streptophyta	Saliceae	Populus	Populus trichocarpa	Eukaryota;Viridiplantae;Streptophyta;Streptophytina;Embryophyta;Tracheophyta;Euphyllophyta;Spermatophyta;Magnoliophyta;Mesangiospermae;Eudicotyledons;Gunneridae;Pentapetalae;Rosids;Fabi ds;Malpighiales;Salicaceae;Saliceae;Populus;Populus trichocarpa
Roots	comp91666_c0_seq3	comp91666_c0	7074	9366	84.7348	123.834	Treatment	0.164779	1.46143	0.723933	1	100	2e-43	152	1759	14.84	SapurV1A.0122s0020.1.p	0	87	100	40S ribosomal protein S27	GO:0003735;GO:0005622;GO:0005840;GO:0006412	PF01667	PTHR11594	0	0	K02978	KOG1779	Eukaryota	Viridiplantae	Streptophyta	Saliceae	Salix	Salix purpurea	Eukaryota;Viridiplantae;Streptophyta;Streptophytina;Embryophyta;Tracheophyta;Euphyllophyta;Spermatophyta;Magnoliophyta;Mesangiospermae;eudicotyledons;Gunneridae;Pentapetalae;rosids;fabi ds;Malpighiales;Salicaceae;Saliceae;Salix;Salix purpurea
Roots	comp86913_c0_seq1	comp86913_c0	3138	3872	89.1151	120.688	Treatment	0.131713	1.35429	0.781354	0.999995	95.88	1e-58	186	745	39.06	SapurV1A.1464s0110.1.p	0	134	72.39	60S ribosomal protein L14, putative	GO:0003735;GO:0005622;GO:0005840;GO:0006412	PF01929	PTHR11127	0	0	K02875	KOG3421	Eukaryota	Viridiplantae	Streptophyta	Saliceae	Salix	Salix purpurea	Eukaryota;Viridiplantae;Streptophyta;Streptophytina;Embryophyta;Tracheophyta;Euphyllophyta;Spermatophyta;Magnoliophyta;Mesangiospermae;eudicotyledons;Gunneridae;Pentapetalae;rosids;fabi ds;Malpighiales;Salicaceae;Saliceae;Salix;Salix purpurea
Roots	comp80000_c0_seq4	comp80000_c0	4321	4794	99.2683	120.366	Treatment	0.083693	1.21253	0.870665	0.975072	100	6e-119	343	923	55.25	SapurV1A.0339s0110.1.p	0	170	100	calcium-binding protein CML13, putative	0	PF00036	PTHR10891:SF41	0	0	K13448	KOG0028	Eukaryota	Viridiplantae	Streptophyta	Saliceae	Salix	Salix purpurea	Eukaryota;Viridiplantae;Streptophyta;Streptophytina;Embryophyta;Tracheophyta;Euphyllophyta;Spermatophyta;Magnoliophyta;Mesangiospermae;eudicotyledons;Gunneridae;Pentapetalae;rosids;fabi ds;Malpighiales;Salicaceae;Saliceae;Salix;Salix purpurea
Roots	comp86481_c0_seq3	comp86481_c0	4036	5286	82.8528	119.926	Treatment	0.160605	1.44746	0.730353	0.961193	100	1e-156	443	1026	65.5	SapurV1A.0532s0250.1.p	0	224	100	proteasome subunit beta type-1 protein	GO:0004298;GO:0005839;GO:0051603	PF00227	PTHR11599:SF8	0	0	0	KOG0179	Eukaryota	Viridiplantae	Streptophyta	Saliceae	Salix	Salix purpurea	Eukaryota;Viridiplantae;Streptophyta;Streptophytina;Embryophyta;Tracheophyta;Euphyllophyta;Spermatophyta;Magnoliophyta;Mesangiospermae;eudicotyledons;Gunneridae;Pentapetalae;rosids;fabi ds;Malpighiales;Salicaceae;Saliceae;Salix;Salix purpurea
Roots	comp93848_c1_seq7	comp93848_c1	5293	8579	68.7457	118.695	Treatment	0.237186	1.72658	0.601036	0.998393	98.55	0	684	1683	61.68	SapurV1A.0773s0100.1.p	0	346	100	aldo/keto reductase family protein	GO:0016491;GO:0055114	PF00248	PTHR11732:SF12	0	0	0	KOG1575	Eukaryota	Viridiplantae	Streptophyta	Saliceae	Salix	Salix purpurea	Eukaryota;Viridiplantae;Streptophyta;Streptophytina;Embryophyta;Tracheophyta;Euphyllophyta;Spermatophyta;Magnoliophyta;Mesangiospermae;eudicotyledons;Gunneridae;Pentapetalae;rosids;fabi ds;Malpighiales;Salicaceae;Saliceae;Salix;Salix purpurea
Roots	comp87075_c0_seq1	comp87075_c0	5398	6594	85.0066	114.292	Treatment	0.128561	1.3445	0.789186	0.951918	100	4e-08	52.8	1341	8.72	SapurV1A.0462s0130.1.p	0	70	55.71	4F5 family protein	0	PF04419	PTHR13596	0	0	0	0	Eukaryota	Viridiplantae	Streptophyta	Saliceae	Salix	Salix purpurea	Eukaryota;Viridiplantae;Streptophyta;Streptophytina;Embryophyta;Tracheophyta;Euphyllophyta;Spermatophyta;Magnoliophyta;Mesangiospermae;eudicotyledons;Gunneridae;Pentapetalae;rosids;fabi ds;Malpighiales;Salicaceae;Saliceae;Salix;Salix purpurea
Roots	comp39197_c0_seq1	comp39197_c0	848	1120	78.2298	112.715	Treatment	0.15861	1.44082	0.729983	0.99837	0	0	0	0	0	0	0	0	0	0	0	0	0	0	0	0	0	0	0	0	0	0	0	0
Roots	comp88774_c0_seq3	comp88774_c0	1212	4972	27.1674	104.448	Treatment	0.584854	3.84462	0.249764	0.999962	100	4e-161	456	1113	60.92	SapurV1A.0295s0270.1.p	0	226	100	glutathione S-transferase, putative	GO:0005515	PF02798;PF00043	PTHR11260:SF16	0	0	0	KOG0406	Eukaryota	Viridiplantae	Streptophyta	Saliceae	Salix	Salix purpurea	Eukaryota;Viridiplantae;Streptophyta;Streptophytina;Embryophyta;Tracheophyta;Euphyllophyta;Spermatophyta;Magnoliophyta;Mesangiospermae;eudicotyledons;Gunneridae;Pentapetalae;rosids;fabi ds;Malpighiales;Salicaceae;Saliceae;Salix;Salix purpurea
Roots	comp81468_c0_seq1	comp81468_c0	4427	5163	77.704	100.519	Treatment	0.111804	1.29361	0.818374	0.951658	99.34	4e-104	309	1194	37.94	SapurV1A.0808s0090.1.p	0	151	100	peptidyl-prolyl cis-trans isomerase FKBP12	GO:0006457	PF00254	PTHR10516	0	5.2.1.8	K01802	KOG0544	Eukaryota	Viridiplantae	Streptophyta	Saliceae	Salix	Salix purpurea	Eukaryota;Viridiplantae;Streptophyta;Streptophytina;Embryophyta;Tracheophyta;Euphyllophyta;Spermatophyta;Magnoliophyta;Mesangiospermae;eudicotyledons;Gunneridae;Pentapetalae;rosids;fabi ds;Malpighiales;Salicaceae;Saliceae;Salix;Salix purpurea
Roots	comp95007_c1_seq1	comp95007_c1	1029	1310	70.8566	98.6387	Treatment	0.143667	1.39209	0.755413	0.996729	100	2e-08	49.3	309	24.27	SapurV1A.0033s0150.1.p	0	93	26.88	60S ribosomal protein L37a	GO:0003735;GO:0005622;GO:0005840;GO:0006412	PF01780	PTHR11517	0	0	K02921	KOG0402	Eukaryota	Viridiplantae	Streptophyta	Saliceae	Salix	Salix purpurea	Eukaryota;Viridiplantae;Streptophyta;Streptophytina;Embryophyta;Tracheophyta;Euphyllophyta;Spermatophyta;Magnoliophyta;Mesangiospermae;eudicotyledons;Gunneridae;Pentapetalae;rosids;fabi ds;Malpighiales;Salicaceae;Saliceae;Salix;Salix purpurea
Roots	comp68199_c0_seq4	comp68199_c0	1480	1818	71.6469	96.6667	Treatment	0.130079	1.34921	0.782126	0.992181	100	3e-08	52	436	30.96	SapurV1A.0016s1250.4.p	0	275	16.36	DNA-binding protein alba protein, putative	GO:0003676	PF01918	PTHR13516	0	0	0	KOG2567	Eukaryota	Viridiplantae	Streptophyta	Saliceae	Salix	Salix purpurea	Eukaryota;Viridiplantae;Streptophyta;Streptophytina;Embryophyta;Tracheophyta;Euphyllophyta;Spermatophyta;Magnoliophyta;Mesangiospermae;eudicotyledons;Gunneridae;Pentapetalae;rosids;fabi ds;Malpighiales;Salicaceae;Saliceae;Salix;Salix purpurea
Roots	comp94552_c0_seq17	comp94552_c0	1852	3537	46.3381	93.1334	Treatment	0.303167	2.00986	0.506112	0.98954	98.15	9e-151	439	883	73.39	SapurV1A.1124s0080.1.p	0	572	37.76	glutathione synthetase	GO:0004363;GO:0005524;GO:0006750	PF03917;PF03199	PTHR11130	0	6.3.2.3	K01920	KOG0021	Eukaryota	Viridiplantae	Streptophyta	Saliceae	Salix	Salix purpurea	Eukaryota;Viridiplantae;Streptophyta;Streptophytina;Embryophyta;Tracheophyta;Euphyllophyta;Spermatophyta;Magnoliophyta;Mesangiospermae;eudicotyledons;Gunneridae;Pentapetalae;rosids;fabi ds;Malpighiales;Salicaceae;Saliceae;Salix;Salix purpurea
Roots	comp85757_c1_seq2	comp85757_c1	2762	4258	52.5487	86.3667	Treatment	0.215785	1.64356	0.634202	0.999831	100	6e-155	444	1146	56.81	SapurV1A.0001s1680.1.p	0	306	70.92	haloacid dehalogenase-like hydrolase	0	0	PTHR18901	0	0	0	KOG3109	Eukaryota	Viridiplantae	Streptophyta	Saliceae	Salix	Salix purpurea	Eukaryota;Viridiplantae;Streptophyta;Streptophytina;Embryophyta;Tracheophyta;Euphyllophyta;Spermatophyta;Magnoliophyta;Mesangiospermae;eudicotyledons;Gunneridae;Pentapetalae;rosids;fabi ds;Malpighiales;Salicaceae;Saliceae;Salix;Salix purpurea
Roots	comp71202_c0_seq1	comp71202_c0	2022	5665	31.9118	86.1323	Treatment	0.431214	2.69907	0.363526	0.959447	99.7	0	625	1535	65.08	SapurV1A.0654s0060.1.p	0	333	100	2-nitropropane dioxygenase-like protein	GO:0018580;GO:0055114	PF03060	0	0	0	0	0	Eukaryota	Viridiplantae	Streptophyta	Saliceae	Salix	Salix purpurea	Eukaryota;Viridiplantae;Streptophyta;Streptophytina;Embryophyta;Tracheophyta;Euphyllophyta;Spermatophyta;Magnoliophyta;Mesangiospermae;eudicotyledons;Gunneridae;Pentapetalae;rosids;fabi ds;Malpighiales;Salicaceae;Saliceae;Salix;Salix purpurea
Roots	comp85757_c0_seq3	comp85757_c0	988	1489	52.7365	85.545	Treatment	0.210083	1.62212	0.646119	0.994461	100	5e-65	204	405	71.11	SapurV1A.0001s1680.1.p	0	306	31.37	haloacid dehalogenase-like hydrolase	0	0	PTHR18901	0	0	0	KOG3109	Eukaryota	Viridiplantae	Streptophyta	Saliceae	Salix	Salix purpurea	Eukaryota;Viridiplantae;Streptophyta;Streptophytina;Embryophyta;Tracheophyta;Euphyllophyta;Spermatophyta;Magnoliophyta;Mesangiospermae;eudicotyledons;Gunneridae;Pentapetalae;rosids;fabi ds;Malpighiales;Salicaceae;Saliceae;Salix;Salix purpurea
Roots	comp64487_c0_seq1	comp64487_c0	2809	3809	57.566	83.7108	Treatment	0.162615	1.45417	0.71855	0.995205	0	0	0	0	0	0	0	0	0	0	0	0	0	0	0	0	0	0	0	0	0	0	0	0
Roots	comp91359_c0_seq2	comp91359_c0	1385	994	106.916	83.2726	Control	0.108539	1.28392	1.35143	0.998269	97.8	4e-55	185	276	98.91	SapurV1A.1736s0060.1.p	0	944	9.64	BED finger NBS-LRR resistance protein	GO:0005515;GO:0005524;GO:0006915	PF00560;PF00931	PTHR23155:SF108	0	0	0	KOG4658	Eukaryota	Viridiplantae	Streptophyta	Saliceae	Salix	Salix purpurea	Eukaryota;Viridiplantae;Streptophyta;Streptophytina;Embryophyta;Tracheophyta;Euphyllophyta;Spermatophyta;Magnoliophyta;Mesangiospermae;eudicotyledons;Gunneridae;Pentapetalae;rosids;fabi ds;Malpighiales;Salicaceae;Saliceae;Salix;Salix purpurea
Roots	comp73260_c0_seq3	comp73260_c0	3355	3928	63.4225	81.7945	Treatment	0.110481	1.28968	0.82179	0.999997	100	7e-78	240	1115	33.09	SapurV1A.0126s0030.1.p	0	129	95.35	double-stranded DNA-binding protein	GO:0003677	PF01984	PTHR10840	0	0	0	KOG3431	Eukaryota	Viridiplantae	Streptophyta	Saliceae	Salix	Salix purpurea	Eukaryota;Viridiplantae;Streptophyta;Streptophytina;Embryophyta;Tracheophyta;Euphyllophyta;Spermatophyta;Magnoliophyta;Mesangiospermae;eudicotyledons;Gunneridae;Pentapetalae;rosids;fabi ds;Malpighiales;Salicaceae;Saliceae;Salix;Salix purpurea
Roots	comp89592_c0_seq14	comp89592_c0	4248	6154	49.3837	77.5235	Treatment	0.19585	1.56982	0.665496	0.997392	100	5e-75	239	1848	18.51	SapurV1A.1130s0060.1.p	0	114	100	cytochrome protein C	GO:0005506;GO:0009055;GO:0020037	PF00034	PTHR11961	0	0	K08738	KOG3453	Eukaryota	Viridiplantae	Streptophyta	Saliceae	Salix	Salix purpurea	Eukaryota;Viridiplantae;Streptophyta;Streptophytina;Embryophyta;Tracheophyta;Euphyllophyta;Spermatophyta;Magnoliophyta;Mesangiospermae;eudicotyledons;Gunneridae;Pentapetalae;rosids;fabi ds;Malpighiales;Salicaceae;Saliceae;Salix;Salix purpurea
Roots	comp86148_c0_seq5	comp86148_c0	4427	5457	57.0552	77.4904	Treatment	0.132953	1.35817	0.777299	0.999997	99.69	0	673	1637	59.38	SapurV1A.0015s0930.1.p	0	328	98.78	eukaryotic translation initiation factor 3 subunit I	0	PF00400	PTHR19877	0	0	K03246	KOG0643	Eukaryota	Viridiplantae	Streptophyta	Saliceae	Salix	Salix purpurea	Eukaryota;Viridiplantae;Streptophyta;Streptophytina;Embryophyta;Tracheophyta;Euphyllophyta;Spermatophyta;Magnoliophyta;Mesangiospermae;eudicotyledons;Gunneridae;Pentapetalae;rosids;fabi ds;Malpighiales;Salicaceae;Saliceae;Salix;Salix purpurea
Roots	comp92569_c0_seq52	comp92569_c0	1109	1357	56.1019	75.1177	Treatment	0.126764	1.33895	0.78481	0.978456	98.56	1e-91	281	420	99.29	SapurV1A.0428s0140.1.p	0	604	23.01	calcium/calmodulin-dependent kinase	GO:0004672;GO:0005524;GO:0006468	PF00069	PTHR24349:SF13	0	2.7.1.-	K00924	KOG0032	Eukaryota	Viridiplantae	Streptophyta	Saliceae	Salix	Salix purpurea	Eukaryota;Viridiplantae;Streptophyta;Streptophytina;Embryophyta;Tracheophyta;Euphyllophyta;Spermatophyta;Magnoliophyta;Mesangiospermae;eudicotyledons;Gunneridae;Pentapetalae;rosids;fabi ds;Malpighiales;Salicaceae;Saliceae;Salix;Salix purpurea
Roots	comp94444_c0_seq9	comp94444_c0	827	1160	46.3584	71.86	Treatment	0.190359	1.5501	0.686685	1	96.67	5e-53	174	374	72.19	SapurV1A.0261s0180.1.p	0	378	23.81	F-box protein SKP2A	GO:0005515	PF00646	PTHR23125:SF104	0	0	K03875	0	Eukaryota	Viridiplantae	Streptophyta	Saliceae	Salix	Salix purpurea	Eukaryota;Viridiplantae;Streptophyta;Streptophytina;Embryophyta;Tracheophyta;Euphyllophyta;Spermatophyta;Magnoliophyta;Mesangiospermae;eudicotyledons;Gunneridae;Pentapetalae;rosids;fabi ds;Malpighiales;Salicaceae;Saliceae;Salix;Salix purpurea
Roots	comp39199_c0_seq1	comp39199_c0	1746	2174	52.782	71.5764	Treatment	0.132284	1.35608	0.777234	1	100	2e-06	37	705	6.38	Potri.005G053900.1	0	282	5.32	NoDescription	GO:0006355;GO:0005634	PF02309	0	0	0	0	0	Eukaryota	Viridiplantae	Streptophyta	Saliceae	Populus	Populus trichocarpa	Eukaryota;Viridiplantae;Streptophyta;Streptophytina;Embryophyta;Tracheophyta;Euphyllophyta;Spermatophyta;Magnoliophyta;Mesangiospermae;Eudicotyledons;Gunneridae;Pentapetalae;Rosids;Fabi ds;Malpighiales;Salicaceae;Saliceae;Populus;Populus trichocarpa
Roots	comp92326_c0_seq16	comp92326_c0	1778	2511	46.0498	70.8096	Treatment	0.186865	1.53768	0.684202	0.999994	100	5e-104	304	825	59.27	SapurV1A.4624s0010.1.p	0	163	100	cyanate hydratase	GO:0008824;GO:0009439	PF02560	0	0	4.2.1.104	K01725	0	Eukaryota	Viridiplantae	Streptophyta	Saliceae	Salix	Salix purpurea	Eukaryota;Viridiplantae;Streptophyta;Streptophytina;Embryophyta;Tracheophyta;Euphyllophyta;Spermatophyta;Magnoliophyta;Mesangiospermae;eudicotyledons;Gunneridae;Pentapetalae;rosids;fabi ds;Malpighiales;Salicaceae;Saliceae;Salix;Salix purpurea
Roots	comp95511_c0_seq2	comp95511_c0	11607	7549	98.5487	70.1328	Control	0.14773	1.40517	1.49069	1	87.39	0	1035	2484	69.93	SapurV1A.0424s0020.1.p	0	1342	42.92	TIR-NBS-LRR resistance protein	GO:0005524;GO:0006915;GO:0004888;GO:0007165;GO:0031224;GO:0045087;GO:0005515	PF00931;PF01582;PF00560	PTHR11017:SF20	0	0	0	KOG4658	Eukaryota	Viridiplantae	Streptophyta	Saliceae	Salix	Salix purpurea	Eukaryota;Viridiplantae;Streptophyta;Streptophytina;Embryophyta;Tracheophyta;Euphyllophyta;Spermatophyta;Magnoliophyta;Mesangiospermae;eudicotyledons;Gunneridae;Pentapetalae;rosids;fabi ds;Malpighiales;Salicaceae;Saliceae;Salix;Salix purpurea
Roots	comp80109_c0_seq2	comp80109_c0	4702	5462	51.1695	66.107	Treatment	0.111236	1.29192	0.821449	0.982823	100	0	561	1920	46.25	SapurV1A.0333s0320.1.p	0	332	89.16	succinyl-CoA ligase [ADP-forming] subunit alpha, putative	GO:0003824;GO:0008152;GO:0005488	PF00549;PF02629	PTHR11117	0	6.2.1.4;6.2.1.5	K01899	KOG1255	Eukaryota	Viridiplantae	Streptophyta	Saliceae	Salix	Salix purpurea	Eukaryota;Viridiplantae;Streptophyta;Streptophytina;Embryophyta;Tracheophyta;Euphyllophyta;Spermatophyta;Magnoliophyta;Mesangiospermae;eudicotyledons;Gunneridae;Pentapetalae;rosids;fabi ds;Malpighiales;Salicaceae;Saliceae;Salix;Salix purpurea
Roots	comp89742_c5_seq2	comp89742_c5	757	942	45.6816	62.965	Treatment	0.139358	1.37834	0.771324	0.998178	100	1e-18	77.4	347	53.6	SapurV1A.0122s0500.1.p	0	104	59.62	hypothetical protein	0	0	0	0	0	0	0	Eukaryota	Viridiplantae	Streptophyta	Saliceae	Salix	Salix purpurea	Eukaryota;Viridiplantae;Streptophyta;Streptophytina;Embryophyta;Tracheophyta;Euphyllophyta;Spermatophyta;Magnoliophyta;Mesangiospermae;eudicotyledons;Gunneridae;Pentapetalae;rosids;fabi ds;Malpighiales;Salicaceae;Saliceae;Salix;Salix purpurea
Roots	comp91365_c2_seq1	comp91365_c2	725	869	48.6031	62.9494	Treatment	0.112327	1.29517	0.812635	0.993911	0	0	0	0	0	0	0	0	0	0	0	0	0	0	0	0	0	0	0	0	0	0	0	0
Roots	comp89247_c0_seq3	comp89247_c0	4158	5122	43.4144	58.7638	Treatment	0.131476	1.35356	0.779062	0.999882	100	0	741	2027	56.98	SapurV1A.0063s0210.1.p	0	387	99.48	26S proteasome non-ATPase regulatory subunit	GO:0005515	PF01399	PTHR10539	0	0	K03039	KOG2908	Eukaryota	Viridiplantae	Streptophyta	Saliceae	Salix	Salix purpurea	Eukaryota;Viridiplantae;Streptophyta;Streptophytina;Embryophyta;Tracheophyta;Euphyllophyta;Spermatophyta;Magnoliophyta;Mesangiospermae;eudicotyledons;Gunneridae;Pentapetalae;rosids;fabi ds;Malpighiales;Salicaceae;Saliceae;Salix;Salix purpurea
Roots	comp71203_c0_seq3	comp71203_c0	3556	4350	42.5596	57.3715	Treatment	0.129699	1.34803	0.785888	0.999528	99.56	0	936	1762	76.79	SapurV1A.0750s0060.1.p	0	451	100	PPR containing plant protein	0	PF01535	PTHR24015:SF7	0	0	0	0	Eukaryota	Viridiplantae	Streptophyta	Saliceae	Salix	Salix purpurea	Eukaryota;Viridiplantae;Streptophyta;Streptophytina;Embryophyta;Tracheophyta;Euphyllophyta;Spermatophyta;Magnoliophyta;Mesangiospermae;eudicotyledons;Gunneridae;Pentapetalae;rosids;fabi ds;Malpighiales;Salicaceae;Saliceae;Salix;Salix purpurea
Roots	comp92949_c1_seq33	comp92949_c1	1204	1904	33.4331	57.1705	Treatment	0.232995	1.70999	0.610738	0.9957	97.14	1e-93	279	773	54.33	SapurV1A.0036s0290.1.p	0	214	65.42	AMME syndrome 1 protein, putative	0	PF01871	PTHR13016	0	0	0	KOG3274	Eukaryota	Viridiplantae	Streptophyta	Saliceae	Salix	Salix purpurea	Eukaryota;Viridiplantae;Streptophyta;Streptophytina;Embryophyta;Tracheophyta;Euphyllophyta;Spermatophyta;Magnoliophyta;Mesangiospermae;eudicotyledons;Gunneridae;Pentapetalae;rosids;fabi ds;Malpighiales;Salicaceae;Saliceae;Salix;Salix purpurea
Roots	comp86781_c2_seq4	comp86781_c2	2092	3178	33.7232	56.9756	Treatment	0.22776	1.68951	0.629604	0.999906	100	2e-142	411	1296	54.63	SapurV1A.4985s0010.1.p	0	236	100	nucleoside diphosphate kinase	GO:0004550;GO:0005524;GO:0006165;GO:0006183;GO:0006228;GO:0006241	PF00334	PTHR11349	0	2.7.4.6	K00940	KOG0888	Eukaryota	Viridiplantae	Streptophyta	Saliceae	Salix	Salix purpurea	Eukaryota;Viridiplantae;Streptophyta;Streptophytina;Embryophyta;Tracheophyta;Euphyllophyta;Spermatophyta;Magnoliophyta;Mesangiospermae;eudicotyledons;Gunneridae;Pentapetalae;rosids;fabi ds;Malpighiales;Salicaceae;Saliceae;Salix;Salix purpurea
Roots	comp81688_c0_seq8	comp81688_c0	4367	4681	45.0373	53.0803	Treatment	0.0713606	1.17858	0.89696	0.999034	99.6	0	999	2046	72.43	SapurV1A.1439s0030.1.p	0	494	100	phenylalanyl-tRNA synthetase alpha chain, putative	GO:0000049;GO:0004812;GO:0005524;GO:0005737;GO:0043039	PF01409	PTHR11538:SF15	0	6.1.1.20	K01889	KOG2784	Eukaryota	Viridiplantae	Streptophyta	Saliceae	Salix	Salix purpurea	Eukaryota;Viridiplantae;Streptophyta;Streptophytina;Embryophyta;Tracheophyta;Euphyllophyta;Spermatophyta;Magnoliophyta;Mesangiospermae;eudicotyledons;Gunneridae;Pentapetalae;rosids;fabi ds;Malpighiales;Salicaceae;Saliceae;Salix;Salix purpurea
Roots	comp76563_c0_seq1	comp76563_c0	1900	2262	40.3906	52.9827	Treatment	0.117854	1.31176	0.804616	0.97437	100	2e-107	317	993	55.59	SapurV1A.0071s0450.1.p	0	197	93.4	hypothetical protein	0	0	0	0	0	0	0	Eukaryota	Viridiplantae	Streptophyta	Saliceae	Salix	Salix purpurea	Eukaryota;Viridiplantae;Streptophyta;Streptophytina;Embryophyta;Tracheophyta;Euphyllophyta;Spermatophyta;Magnoliophyta;Mesangiospermae;eudicotyledons;Gunneridae;Pentapetalae;rosids;fabi ds;Malpighiales;Salicaceae;Saliceae;Salix;Salix purpurea
Roots	comp43612_c0_seq1	comp43612_c0	586	857	32.5612	51.2032	Treatment	0.196597	1.57252	0.663561	0.993969	0	0	0	0	0	0	0	0	0	0	0	0	0	0	0	0	0	0	0	0	0	0	0	0
Roots	comp91864_c1_seq4	comp91864_c1	3915	4768	37.5047	50.4394	Treatment	0.128683	1.34488	0.787779	0.999525	100	4e-119	359	2196	23.5	SapurV1A.0841s0150.1.p	0	182	94.51	60S ribosomal protein L17	GO:0003735;GO:0006412;GO:0015934;GO:0005622;GO:0005840	PF00237	PTHR11593	0	0	K02880	KOG3353	Eukaryota	Viridiplantae	Streptophyta	Saliceae	Salix	Salix purpurea	Eukaryota;Viridiplantae;Streptophyta;Streptophytina;Embryophyta;Tracheophyta;Euphyllophyta;Spermatophyta;Magnoliophyta;Mesangiospermae;eudicotyledons;Gunneridae;Pentapetalae;rosids;fabi ds;Malpighiales;Salicaceae;Saliceae;Salix;Salix purpurea
Roots	comp63527_c0_seq1	comp63527_c0	1460	1822	35.7093	49.429	Treatment	0.141201	1.38421	0.766058	0.991954	100	1e-19	85.5	857	19.6	SapurV1A.1504s0040.1.p	0	152	36.84	40S ribosomal protein S14	GO:0003735;GO:0005622;GO:0005840;GO:0006412	PF00411	PTHR11759	0	0	K02955	KOG0407	Eukaryota	Viridiplantae	Streptophyta	Saliceae	Salix	Salix purpurea	Eukaryota;Viridiplantae;Streptophyta;Streptophytina;Embryophyta;Tracheophyta;Euphyllophyta;Spermatophyta;Magnoliophyta;Mesangiospermae;eudicotyledons;Gunneridae;Pentapetalae;rosids;fabi ds;Malpighiales;Salicaceae;Saliceae;Salix;Salix purpurea
Roots	comp86372_c0_seq2	comp86372_c0	2114	4220	23.9913	48.612	Treatment	0.30669	2.02624	0.498215	0.966477	99.7	0	652	2021	49.73	SapurV1A.0115s0440.1.p	0	335	100	serine acetyltransferase	GO:0005737;GO:0006535;GO:0009001	PF06426;PF00132	PTHR23416:SF18	0	2.3.1.30	K00640	KOG4750	Eukaryota	Viridiplantae	Streptophyta	Saliceae	Salix	Salix purpurea	Eukaryota;Viridiplantae;Streptophyta;Streptophytina;Embryophyta;Tracheophyta;Euphyllophyta;Spermatophyta;Magnoliophyta;Mesangiospermae;eudicotyledons;Gunneridae;Pentapetalae;rosids;fabi ds;Malpighiales;Salicaceae;Saliceae;Salix;Salix purpurea
Roots	comp76709_c1_seq2	comp76709_c1	1324	1876	31.6364	48.3507	Treatment	0.184216	1.52832	0.685546	0.999905	100	9e-51	166	902	26.27	SapurV1A.2033s0050.1.p	0	87	90.8	40S ribosomal protein S29	GO:0003735;GO:0005622;GO:0005840;GO:0006412	PF00253	PTHR12010	0	0	K02980	KOG3506	Eukaryota	Viridiplantae	Streptophyta	Saliceae	Salix	Salix purpurea	Eukaryota;Viridiplantae;Streptophyta;Streptophytina;Embryophyta;Tracheophyta;Euphyllophyta;Spermatophyta;Magnoliophyta;Mesangiospermae;eudicotyledons;Gunneridae;Pentapetalae;rosids;fabi ds;Malpighiales;Salicaceae;Saliceae;Salix;Salix purpurea
Roots	comp88275_c1_seq1	comp88275_c1	1466	2209	28.2348	46.6522	Treatment	0.218088	1.6523	0.635816	0.994806	100	2e-59	191	1104	26.63	SapurV1A.0351s0180.1.p	0	98	100	10 kDa chaperonin	GO:0005737;GO:0006457	PF00166	PTHR10772	0	0	K04078	KOG1641	Eukaryota	Viridiplantae	Streptophyta	Saliceae	Salix	Salix purpurea	Eukaryota;Viridiplantae;Streptophyta;Streptophytina;Embryophyta;Tracheophyta;Euphyllophyta;Spermatophyta;Magnoliophyta;Mesangiospermae;eudicotyledons;Gunneridae;Pentapetalae;rosids;fabi ds;Malpighiales;Salicaceae;Saliceae;Salix;Salix purpurea
Roots	comp94648_c1_seq69	comp94648_c1	2308	2591	36.9779	45.6513	Treatment	0.0915113	1.23456	0.855883	0.991801	76.66	4e-67	219	1318	63.28	SapurV1A.2424s0020.1.p	0	275	100	RNA recognition motif 2 in yeast gar2-like protein	GO:0003676	PF00076	PTHR24012	0	0	0	KOG0121	Eukaryota	Viridiplantae	Streptophyta	Saliceae	Salix	Salix purpurea	Eukaryota;Viridiplantae;Streptophyta;Streptophytina;Embryophyta;Tracheophyta;Euphyllophyta;Spermatophyta;Magnoliophyta;Mesangiospermae;eudicotyledons;Gunneridae;Pentapetalae;rosids;fabi ds;Malpighiales;Salicaceae;Saliceae;Salix;Salix purpurea
Roots	comp95515_c0_seq11	comp95515_c0	5071	3866	54.2752	45.5264	Control	0.0763384	1.19217	1.26155	0.996294	85.01	0	827	1971	79.6	SapurV1A.1736s0060.1.p	0	944	55.83	BED finger NBS-LRR resistance protein	GO:0005515;GO:0005524;GO:0006915	PF00560;PF00931	PTHR23155:SF108	0	0	0	KOG4658	Eukaryota	Viridiplantae	Streptophyta	Saliceae	Salix	Salix purpurea	Eukaryota;Viridiplantae;Streptophyta;Streptophytina;Embryophyta;Tracheophyta;Euphyllophyta;Spermatophyta;Magnoliophyta;Mesangiospermae;eudicotyledons;Gunneridae;Pentapetalae;rosids;fabi ds;Malpighiales;Salicaceae;Saliceae;Salix;Salix purpurea
Roots	comp80971_c0_seq8	comp80971_c0	891	1262	29.5044	45.3591	Treatment	0.186779	1.53737	0.680843	0.997789	100	6e-27	101	647	29.21	SapurV1A.0071s0180.2.p	0	63	100	40S ribosomal protein S30	GO:0003735;GO:0005622;GO:0005840;GO:0006412	PF04758	PTHR12650	0	0	K02983	KOG0009	Eukaryota	Viridiplantae	Streptophyta	Saliceae	Salix	Salix purpurea	Eukaryota;Viridiplantae;Streptophyta;Streptophytina;Embryophyta;Tracheophyta;Euphyllophyta;Spermatophyta;Magnoliophyta;Mesangiospermae;eudicotyledons;Gunneridae;Pentapetalae;rosids;fabi ds;Malpighiales;Salicaceae;Saliceae;Salix;Salix purpurea
Roots	comp93666_c1_seq2	comp93666_c1	1850	2198	34.4163	45.2871	Treatment	0.119211	1.31586	0.806504	0.99986	95.68	1e-80	248	1127	37	SapurV1A.0031s0300.1.p	0	148	93.92	60S ribosomal protein L32	GO:0003735;GO:0005622;GO:0005840;GO:0006412	PF01655	PTHR23413	0	0	K02912	KOG0878	Eukaryota	Viridiplantae	Streptophyta	Saliceae	Salix	Salix purpurea	Eukaryota;Viridiplantae;Streptophyta;Streptophytina;Embryophyta;Tracheophyta;Euphyllophyta;Spermatophyta;Magnoliophyta;Mesangiospermae;eudicotyledons;Gunneridae;Pentapetalae;rosids;fabi ds;Malpighiales;Salicaceae;Saliceae;Salix;Salix purpurea
Roots	comp95177_c1_seq1	comp95177_c1	1538	1827	34.7169	45.2633	Treatment	0.115205	1.30378	0.810124	0.999347	100	1e-97	299	937	45.14	SapurV1A.0397s0020.1.p	0	439	32.12	methionine aminopeptidase	GO:0009987;GO:0004177;GO:0006508;GO:0008235	PF00557	PTHR10804:SF9	0	3.4.11.18	K01265	KOG2775	Eukaryota	Viridiplantae	Streptophyta	Saliceae	Salix	Salix purpurea	Eukaryota;Viridiplantae;Streptophyta;Streptophytina;Embryophyta;Tracheophyta;Euphyllophyta;Spermatophyta;Magnoliophyta;Mesangiospermae;eudicotyledons;Gunneridae;Pentapetalae;rosids;fabi ds;Malpighiales;Salicaceae;Saliceae;Salix;Salix purpurea
Roots	comp89628_c2_seq1	comp89628_c2	420	518	31.1867	42.627	Treatment	0.135715	1.36683	0.775146	0.984013	100	1e-14	66.2	282	32.98	SapurV1A.1044s0160.3.p	0	96	32.29	hypothetical protein	0	0	0	0	0	0	0	Eukaryota	Viridiplantae	Streptophyta	Saliceae	Salix	Salix purpurea	Eukaryota;Viridiplantae;Streptophyta;Streptophytina;Embryophyta;Tracheophyta;Euphyllophyta;Spermatophyta;Magnoliophyta;Mesangiospermae;eudicotyledons;Gunneridae;Pentapetalae;rosids;fabi ds;Malpighiales;Salicaceae;Saliceae;Salix;Salix purpurea
Roots	comp61540_c0_seq1	comp61540_c0	2477	2955	31.5944	40.9442	Treatment	0.112583	1.29593	0.810687	0.999754	100	2e-82	257	1674	22.94	SapurV1A.0048s0350.1.p	0	128	100	hypothetical protein	0	0	0	0	0	0	0	Eukaryota	Viridiplantae	Streptophyta	Saliceae	Salix	Salix purpurea	Eukaryota;Viridiplantae;Streptophyta;Streptophytina;Embryophyta;Tracheophyta;Euphyllophyta;Spermatophyta;Magnoliophyta;Mesangiospermae;eudicotyledons;Gunneridae;Pentapetalae;rosids;fabi ds;Malpighiales;Salicaceae;Saliceae;Salix;Salix purpurea
Roots	comp93018_c1_seq3	comp93018_c1	1348	2884	18.7387	40.8169	Treatment	0.338101	2.17822	0.466957	0.986805	97.3	0	620	1644	59.31	SapurV1A.0543s0200.1.p	0	333	100	quinone oxidoreductase	GO:0008270;GO:0016491;GO:0055114	PF00107;PF08240	PTHR11695:SF31	0	1.6.5.5	K00344	KOG1197	Eukaryota	Viridiplantae	Streptophyta	Saliceae	Salix	Salix purpurea	Eukaryota;Viridiplantae;Streptophyta;Streptophytina;Embryophyta;Tracheophyta;Euphyllophyta;Spermatophyta;Magnoliophyta;Mesangiospermae;eudicotyledons;Gunneridae;Pentapetalae;rosids;fabi ds;Malpighiales;Salicaceae;Saliceae;Salix;Salix purpurea
Roots	comp92212_c0_seq12	comp92212_c0	2293	2754	30.1283	40.2929	Treatment	0.126254	1.33738	0.797198	0.985383	99.61	2e-167	480	1587	48.39	SapurV1A.0632s0130.1.p	0	264	96.97	40S ribosomal protein S4	GO:0003735;GO:0005622;GO:0005840;GO:0006412;GO:0003723	PF08071;PF00467;PF01479;PF00900	PTHR11581	0	0	K02987	KOG0378	Eukaryota	Viridiplantae	Streptophyta	Saliceae	Salix	Salix purpurea	Eukaryota;Viridiplantae;Streptophyta;Streptophytina;Embryophyta;Tracheophyta;Euphyllophyta;Spermatophyta;Magnoliophyta;Mesangiospermae;eudicotyledons;Gunneridae;Pentapetalae;rosids;fabi ds;Malpighiales;Salicaceae;Saliceae;Salix;Salix purpurea
Roots	comp87304_c0_seq9	comp87304_c0	935	1270	27.1479	40.2753	Treatment	0.171303	1.48355	0.709372	0.997067	100	5e-58	184	734	43.32	SapurV1A.0216s0230.2.p	0	107	99.07	hypothetical protein	0	0	0	0	0	0	0	Eukaryota	Viridiplantae	Streptophyta	Saliceae	Salix	Salix purpurea	Eukaryota;Viridiplantae;Streptophyta;Streptophytina;Embryophyta;Tracheophyta;Euphyllophyta;Spermatophyta;Magnoliophyta;Mesangiospermae;eudicotyledons;Gunneridae;Pentapetalae;rosids;fabi ds;Malpighiales;Salicaceae;Saliceae;Salix;Salix purpurea
Roots	comp68028_c0_seq4	comp68028_c0	690	948	26.61	39.5876	Treatment	0.172513	1.48769	0.702995	0.99996	100	4e-49	159	557	43.09	SapurV1A.0342s0020.1.p	0	107	74.77	import receptor subunit Tom22	GO:0005741;GO:0006886	PF04281	PTHR12504	0	0	0	KOG4111	Eukaryota	Viridiplantae	Streptophyta	Saliceae	Salix	Salix purpurea	Eukaryota;Viridiplantae;Streptophyta;Streptophytina;Embryophyta;Tracheophyta;Euphyllophyta;Spermatophyta;Magnoliophyta;Mesangiospermae;eudicotyledons;Gunneridae;Pentapetalae;rosids;fabi ds;Malpighiales;Salicaceae;Saliceae;Salix;Salix purpurea
Roots	comp92706_c0_seq21	comp92706_c0	591	1554	15.207	38.7812	Treatment	0.406578	2.55022	0.385744	0.995636	100	0	518	934	88.65	SapurV1A.0191s0370.1.p	0	461	59.87	amino acid transporter	0	PF01490	PTHR22950	0	0	0	KOG1305	Eukaryota	Viridiplantae	Streptophyta	Saliceae	Salix	Salix purpurea	Eukaryota;Viridiplantae;Streptophyta;Streptophytina;Embryophyta;Tracheophyta;Euphyllophyta;Spermatophyta;Magnoliophyta;Mesangiospermae;eudicotyledons;Gunneridae;Pentapetalae;rosids;fabi ds;Malpighiales;Salicaceae;Saliceae;Salix;Salix purpurea
Roots	comp88137_c0_seq3	comp88137_c0	1068	1558	24.6565	38.1789	Treatment	0.189891	1.54843	0.672888	0.950502	100	1e-79	243	945	42.86	SapurV1A.0073s0420.1.p	0	135	100	nucleic acid-binding protein	GO:0003676	PF01918	0	0	0	0	0	Eukaryota	Viridiplantae	Streptophyta	Saliceae	Salix	Salix purpurea	Eukaryota;Viridiplantae;Streptophyta;Streptophytina;Embryophyta;Tracheophyta;Euphyllophyta;Spermatophyta;Magnoliophyta;Mesangiospermae;eudicotyledons;Gunneridae;Pentapetalae;rosids;fabi ds;Malpighiales;Salicaceae;Saliceae;Salix;Salix purpurea
Roots	comp92464_c0_seq5	comp92464_c0	1462	2042	25.034	38.0849	Treatment	0.182224	1.52133	0.689561	0.999545	100	2e-88	268	1249	31.22	SapurV1A.2096s0020.1.p	0	130	100	early nodulin 93	0	PF03386	0	0	0	0	0	Eukaryota	Viridiplantae	Streptophyta	Saliceae	Salix	Salix purpurea	Eukaryota;Viridiplantae;Streptophyta;Streptophytina;Embryophyta;Tracheophyta;Euphyllophyta;Spermatophyta;Magnoliophyta;Mesangiospermae;eudicotyledons;Gunneridae;Pentapetalae;rosids;fabi ds;Malpighiales;Salicaceae;Saliceae;Salix;Salix purpurea
Roots	comp89017_c0_seq1	comp89017_c0	7258	5750	43.1433	37.9487	Control	0.0557161	1.13688	1.21014	0.999323	99.79	0	1870	3514	81.87	SapurV1A.0180s0300.3.p	0	959	100	dipeptidyl-peptidase, putative	GO:0006508;GO:0008236	PF00326	PTHR11731:SF5	0	0	0	KOG2100	Eukaryota	Viridiplantae	Streptophyta	Saliceae	Salix	Salix purpurea	Eukaryota;Viridiplantae;Streptophyta;Streptophytina;Embryophyta;Tracheophyta;Euphyllophyta;Spermatophyta;Magnoliophyta;Mesangiospermae;eudicotyledons;Gunneridae;Pentapetalae;rosids;fabi ds;Malpighiales;Salicaceae;Saliceae;Salix;Salix purpurea
Roots	comp84926_c0_seq2	comp84926_c0	1218	2008	20.3774	36.9408	Treatment	0.258358	1.81284	0.577855	0.988647	100	2e-169	481	1269	62.41	SapurV1A.0136s0150.1.p	0	280	94.29	prohibitin	GO:0016020	PF01145	PTHR23222	0	0	0	KOG3083	Eukaryota	Viridiplantae	Streptophyta	Saliceae	Salix	Salix purpurea	Eukaryota;Viridiplantae;Streptophyta;Streptophytina;Embryophyta;Tracheophyta;Euphyllophyta;Spermatophyta;Magnoliophyta;Mesangiospermae;eudicotyledons;Gunneridae;Pentapetalae;rosids;fabi ds;Malpighiales;Salicaceae;Saliceae;Salix;Salix purpurea
Roots	comp93948_c0_seq3	comp93948_c0	1820	2120	28.646	36.4699	Treatment	0.104872	1.27313	0.830115	0.976412	99.25	0	522	1348	59.64	SapurV1A.0818s0040.1.p	0	268	100	structural constituent of ribosome protein, putative	GO:0003735;GO:0005622;GO:0005840;GO:0006412	PF01084	PTHR13479:SF28	0	0	0	0	Eukaryota	Viridiplantae	Streptophyta	Saliceae	Salix	Salix purpurea	Eukaryota;Viridiplantae;Streptophyta;Streptophytina;Embryophyta;Tracheophyta;Euphyllophyta;Spermatophyta;Magnoliophyta;Mesangiospermae;eudicotyledons;Gunneridae;Pentapetalae;rosids;fabi ds;Malpighiales;Salicaceae;Saliceae;Salix;Salix purpurea
Roots	comp94958_c2_seq12	comp94958_c2	2864	4755	20.661	36.3333	Treatment	0.245154	1.75855	0.587112	0.999938	99.55	0	884	3037	43.86	SapurV1A.0534s0120.1.p	0	691	64.25	sulfite reductase [ferredoxin] protein	GO:0016491;GO:0055114;GO:0020037;GO:0051536	PF03460;PF01077	PTHR11493:SF2	0	1.8.7.1	K00392	KOG0560	Eukaryota	Viridiplantae	Streptophyta	Saliceae	Salix	Salix purpurea	Eukaryota;Viridiplantae;Streptophyta;Streptophytina;Embryophyta;Tracheophyta;Euphyllophyta;Spermatophyta;Magnoliophyta;Mesangiospermae;eudicotyledons;Gunneridae;Pentapetalae;rosids;fabi ds;Malpighiales;Salicaceae;Saliceae;Salix;Salix purpurea
Roots	comp90156_c0_seq4	comp90156_c0	1059	1271	27.2166	36.0469	Treatment	0.122034	1.32445	0.802865	0.99851	99.48	1e-139	398	817	70.87	SapurV1A.2993s0010.1.p	0	245	78.78	R3H-associated amino-terminal domain protein	0	0	0	0	0	0	0	Eukaryota	Viridiplantae	Streptophyta	Saliceae	Salix	Salix purpurea	Eukaryota;Viridiplantae;Streptophyta;Streptophytina;Embryophyta;Tracheophyta;Euphyllophyta;Spermatophyta;Magnoliophyta;Mesangiospermae;eudicotyledons;Gunneridae;Pentapetalae;rosids;fabi ds;Malpighiales;Salicaceae;Saliceae;Salix;Salix purpurea
Roots	comp87029_c0_seq14	comp87029_c0	5029	4010	40.879	35.8109	Control	0.0574843	1.14152	1.20954	0.997473	99.65	0	1781	2593	99.96	SapurV1A.0197s0060.7.p	0	953	90.66	topless-related protein	0	PF00400	PTHR22847:SF52	0	0	0	KOG0293	Eukaryota	Viridiplantae	Streptophyta	Saliceae	Salix	Salix purpurea	Eukaryota;Viridiplantae;Streptophyta;Streptophytina;Embryophyta;Tracheophyta;Euphyllophyta;Spermatophyta;Magnoliophyta;Mesangiospermae;eudicotyledons;Gunneridae;Pentapetalae;rosids;fabi ds;Malpighiales;Salicaceae;Saliceae;Salix;Salix purpurea
Roots	comp88567_c0_seq24	comp88567_c0	755	1844	14.0305	34.8475	Treatment	0.395097	2.48369	0.414423	0.997768	99.64	0	562	1231	67.51	SapurV1A.0029s0170.1.p	0	277	100	aquaporin NIP1.1, putative	GO:0005215;GO:0006810;GO:0016020	PF00230	PTHR19139:SF22	0	0	K09874	KOG0223	Eukaryota	Viridiplantae	Streptophyta	Saliceae	Salix	Salix purpurea	Eukaryota;Viridiplantae;Streptophyta;Streptophytina;Embryophyta;Tracheophyta;Euphyllophyta;Spermatophyta;Magnoliophyta;Mesangiospermae;eudicotyledons;Gunneridae;Pentapetalae;rosids;fabi ds;Malpighiales;Salicaceae;Saliceae;Salix;Salix purpurea
Roots	comp94094_c5_seq14	comp94094_c5	861	1818	16.0035	34.8304	Treatment	0.337745	2.17643	0.468247	0.962281	97.51	2e-150	444	1212	59.65	SapurV1A.0708s0080.1.p	0	598	40.3	D-3-phosphoglycerate dehydrogenase	GO:0016616;GO:0048037;GO:0008152;GO:0051287;GO:0004617;GO:0006564;GO:0055114	PF02826;PF00389	PTHR10996:SF20	0	1.1.1.95	K00058	KOG0068	Eukaryota	Viridiplantae	Streptophyta	Saliceae	Salix	Salix purpurea	Eukaryota;Viridiplantae;Streptophyta;Streptophytina;Embryophyta;Tracheophyta;Euphyllophyta;Spermatophyta;Magnoliophyta;Mesangiospermae;eudicotyledons;Gunneridae;Pentapetalae;rosids;fabi ds;Malpighiales;Salicaceae;Saliceae;Salix;Salix purpurea
Roots	comp93720_c0_seq8	comp93720_c0	2599	3362	24.8538	34.7735	Treatment	0.145856	1.39912	0.748253	0.959499	100	0	1163	2241	78.31	SapurV1A.0403s0130.1.p	0	585	100	asparagine synthetase [glutamine-hydrolyzing] protein	GO:0004066;GO:0006529	PF00733	PTHR11772	0	6.3.5.4	K01953	KOG0571	Eukaryota	Viridiplantae	Streptophyta	Saliceae	Salix	Salix purpurea	Eukaryota;Viridiplantae;Streptophyta;Streptophytina;Embryophyta;Tracheophyta;Euphyllophyta;Spermatophyta;Magnoliophyta;Mesangiospermae;eudicotyledons;Gunneridae;Pentapetalae;rosids;fabi ds;Malpighiales;Salicaceae;Saliceae;Salix;Salix purpurea
Roots	comp91143_c0_seq3	comp91143_c0	1968	3186	19.725	34.5098	Treatment	0.242926	1.74955	0.594612	0.999931	99.76	0	819	2143	57.54	SapurV1A.0010s0910.1.p	0	411	100	aspartate aminotransferase	GO:0009058;GO:0016769;GO:0030170	PF00155	PTHR11751:SF125	0	0	0	KOG0257	Eukaryota	Viridiplantae	Streptophyta	Saliceae	Salix	Salix purpurea	Eukaryota;Viridiplantae;Streptophyta;Streptophytina;Embryophyta;Tracheophyta;Euphyllophyta;Spermatophyta;Magnoliophyta;Mesangiospermae;eudicotyledons;Gunneridae;Pentapetalae;rosids;fabi ds;Malpighiales;Salicaceae;Saliceae;Salix;Salix purpurea
Roots	comp57489_c0_seq1	comp57489_c0	1476	2172	21.2245	34.0428	Treatment	0.205187	1.60394	0.654023	0.999977	100	6e-163	468	1486	61.78	SapurV1A.0275s0140.1.p	0	306	100	proteasome inhibitor, putative	0	PF08577;PF11566	PTHR13266:SF1	0	0	K06700	KOG4761	Eukaryota	Viridiplantae	Streptophyta	Saliceae	Salix	Salix purpurea	Eukaryota;Viridiplantae;Streptophyta;Streptophytina;Embryophyta;Tracheophyta;Euphyllophyta;Spermatophyta;Magnoliophyta;Mesangiospermae;eudicotyledons;Gunneridae;Pentapetalae;rosids;fabi ds;Malpighiales;Salicaceae;Saliceae;Salix;Salix purpurea
Roots	comp89601_c0_seq2	comp89601_c0	1838	2377	23.6692	33.5797	Treatment	0.151893	1.41871	0.748317	0.978826	60	7e-06	46.2	1642	8.22	Potri.002G115400.1	0	51	86.27	NoDescription	0	0	0	0	0	0	0	Eukaryota	Viridiplantae	Streptophyta	Saliceae	Populus	Populus trichocarpa	Eukaryota;Viridiplantae;Streptophyta;Streptophytina;Embryophyta;Tracheophyta;Euphyllophyta;Spermatophyta;Magnoliophyta;Mesangiospermae;Eudicotyledons;Gunneridae;Pentapetalae;Rosids;Fabi ds;Malpighiales;Salicaceae;Saliceae;Populus;Populus trichocarpa
Roots	comp78341_c0_seq5	comp78341_c0	1510	1824	24.8491	33.0144	Treatment	0.123393	1.3286	0.79789	0.974771	100	5e-119	348	1283	39.52	SapurV1A.0080s0030.1.p	0	169	100	ribosome biogenesis protein RLP24	GO:0003735;GO:0005840;GO:0006412	PF01246	PTHR10792:SF3	0	0	K02896	KOG1723	Eukaryota	Viridiplantae	Streptophyta	Saliceae	Salix	Salix purpurea	Eukaryota;Viridiplantae;Streptophyta;Streptophytina;Embryophyta;Tracheophyta;Euphyllophyta;Spermatophyta;Magnoliophyta;Mesangiospermae;eudicotyledons;Gunneridae;Pentapetalae;rosids;fabi ds;Malpighiales;Salicaceae;Saliceae;Salix;Salix purpurea
Roots	comp91244_c3_seq3	comp91244_c3	963	1396	20.8466	32.4535	Treatment	0.192226	1.55678	0.668824	0.998671	100	9e-32	116	1001	17.68	SapurV1A.0152s0340.1.p	0	59	100	50S ribosomal protein L33	GO:0003735;GO:0005622;GO:0005840;GO:0006412	PF00471	PTHR15238	0	0	0	KOG3505	Eukaryota	Viridiplantae	Streptophyta	Saliceae	Salix	Salix purpurea	Eukaryota;Viridiplantae;Streptophyta;Streptophytina;Embryophyta;Tracheophyta;Euphyllophyta;Spermatophyta;Magnoliophyta;Mesangiospermae;eudicotyledons;Gunneridae;Pentapetalae;rosids;fabi ds;Malpighiales;Salicaceae;Saliceae;Salix;Salix purpurea
Roots	comp93288_c0_seq46	comp93288_c0	194	716	7.67779	32.3154	Treatment	0.624173	4.20894	0.255264	0.999995	91.03	9e-43	152	517	45.26	Potri.016G037400.1	0	692	11.27	similar to glycine-rich protein; similar to conserved hypothetical protein SPCC330.09 - Schizosaccharomyces pombe; similar to PIR:T41319; [ co-ortholog (1of2) of At3g56990, ]	GO:0005634	PF08159	PTHR14927	0	0	0	KOG2321	Eukaryota	Viridiplantae	Streptophyta	Saliceae	Populus	Populus trichocarpa	Eukaryota;Viridiplantae;Streptophyta;Streptophytina;Embryophyta;Tracheophyta;Euphyllophyta;Spermatophyta;Magnoliophyta;Mesangiospermae;Eudicotyledons;Gunneridae;Pentapetalae;Rosids;Fabi ds;Malpighiales;Salicaceae;Saliceae;Populus;Populus trichocarpa
Roots	comp80431_c1_seq14	comp80431_c1	1245	1852	20.3178	32.272	Treatment	0.200949	1.58836	0.65564	0.989407	100	2e-171	485	1333	52.44	SapurV1A.0107s0430.1.p	0	233	100	ubiquitin carboxyl-terminal hydrolase	GO:0004221;GO:0005622;GO:0006511	PF01088	PTHR10589	0	3.4.19.12	K05609	KOG1415	Eukaryota	Viridiplantae	Streptophyta	Saliceae	Salix	Salix purpurea	Eukaryota;Viridiplantae;Streptophyta;Streptophytina;Embryophyta;Tracheophyta;Euphyllophyta;Spermatophyta;Magnoliophyta;Mesangiospermae;eudicotyledons;Gunneridae;Pentapetalae;rosids;fabi ds;Malpighiales;Salicaceae;Saliceae;Salix;Salix purpurea
Roots	comp84066_c0_seq5	comp84066_c0	1105	1279	24.7962	31.4751	Treatment	0.103583	1.26935	0.833833	0.998096	100	1e-58	187	942	29.3	SapurV1A.0093s0600.1.p	0	92	100	U6 snRNA-associated-like-Smprotein	0	PF01423	PTHR11021	0	0	K12625	KOG1783	Eukaryota	Viridiplantae	Streptophyta	Saliceae	Salix	Salix purpurea	Eukaryota;Viridiplantae;Streptophyta;Streptophytina;Embryophyta;Tracheophyta;Euphyllophyta;Spermatophyta;Magnoliophyta;Mesangiospermae;eudicotyledons;Gunneridae;Pentapetalae;rosids;fabi ds;Malpighiales;Salicaceae;Saliceae;Salix;Salix purpurea
Roots	comp92097_c2_seq27	comp92097_c2	1220	2011	17.8859	31.4117	Treatment	0.24458	1.75623	0.588715	0.999998	96.5	0	951	1488	97.98	SapurV1A.1190s0090.1.p	0	484	100	56 kDa selenium-binding protein (SBP56)	GO:0008430	PF05694	PTHR23300	0	0	0	KOG0918	Eukaryota	Viridiplantae	Streptophyta	Saliceae	Salix	Salix purpurea	Eukaryota;Viridiplantae;Streptophyta;Streptophytina;Embryophyta;Tracheophyta;Euphyllophyta;Spermatophyta;Magnoliophyta;Mesangiospermae;eudicotyledons;Gunneridae;Pentapetalae;rosids;fabi ds;Malpighiales;Salicaceae;Saliceae;Salix;Salix purpurea
Roots	comp92441_c0_seq18	comp92441_c0	1045	1262	23.3136	31.1694	Treatment	0.12612	1.33696	0.795092	0.999969	100	7e-147	424	939	69.97	SapurV1A.0205s0140.2.p	0	424	51.65	COP9 signalosome complex subunit 3	GO:0005515	PF01399	PTHR10758:SF1	0	0	K12177	KOG2582	Eukaryota	Viridiplantae	Streptophyta	Saliceae	Salix	Salix purpurea	Eukaryota;Viridiplantae;Streptophyta;Streptophytina;Embryophyta;Tracheophyta;Euphyllophyta;Spermatophyta;Magnoliophyta;Mesangiospermae;eudicotyledons;Gunneridae;Pentapetalae;rosids;fabi ds;Malpighiales;Salicaceae;Saliceae;Salix;Salix purpurea
Roots	comp93933_c2_seq16	comp93933_c2	1906	2742	19.5967	30.8741	Treatment	0.197411	1.57547	0.669303	0.973205	100	0	787	2062	58.05	SapurV1A.0002s0410.1.p	0	399	100	aspartate aminotransferase	GO:0009058;GO:0016769;GO:0030170	PF00155	PTHR11751:SF31	0	0	0	KOG0257	Eukaryota	Viridiplantae	Streptophyta	Saliceae	Salix	Salix purpurea	Eukaryota;Viridiplantae;Streptophyta;Streptophytina;Embryophyta;Tracheophyta;Euphyllophyta;Spermatophyta;Magnoliophyta;Mesangiospermae;eudicotyledons;Gunneridae;Pentapetalae;rosids;fabi ds;Malpighiales;Salicaceae;Saliceae;Salix;Salix purpurea
Roots	comp95510_c1_seq26	comp95510_c1	3418	2618	35.9177	30.3276	Control	0.0734712	1.18433	1.25998	0.998539	86.23	0	846	1997	74.81	SapurV1A.0078s0020.1.p	0	1089	46.01	CC-NBS-LRR resistance protein	GO:0005524;GO:0006915	PF00931	PTHR23155	0	0	0	KOG4658	Eukaryota	Viridiplantae	Streptophyta	Saliceae	Salix	Salix purpurea	Eukaryota;Viridiplantae;Streptophyta;Streptophytina;Embryophyta;Tracheophyta;Euphyllophyta;Spermatophyta;Magnoliophyta;Mesangiospermae;eudicotyledons;Gunneridae;Pentapetalae;rosids;fabi ds;Malpighiales;Salicaceae;Saliceae;Salix;Salix purpurea
Roots	comp90392_c0_seq1	comp90392_c0	1386	1768	21.2031	30.1404	Treatment	0.15275	1.42151	0.746394	0.998005	99.44	6e-126	368	1365	39.34	SapurV1A.0354s0180.1.p	0	179	100	60S ribosomal protein L18a	GO:0003735;GO:0005840;GO:0006412	PF01775	PTHR10052	0	0	K02882	KOG0829	Eukaryota	Viridiplantae	Streptophyta	Saliceae	Salix	Salix purpurea	Eukaryota;Viridiplantae;Streptophyta;Streptophytina;Embryophyta;Tracheophyta;Euphyllophyta;Spermatophyta;Magnoliophyta;Mesangiospermae;eudicotyledons;Gunneridae;Pentapetalae;rosids;fabi ds;Malpighiales;Salicaceae;Saliceae;Salix;Salix purpurea
Roots	comp92713_c2_seq1	comp92713_c2	1120	1310	23.2218	30.0115	Treatment	0.111392	1.29238	0.822766	0.999309	100	7e-72	223	1012	32.31	SapurV1A.0052s0480.1.p	0	109	100	small nuclear ribonucleoprotein Sm protein D2	0	PF01423	PTHR12777	0	0	K11096	KOG3459	Eukaryota	Viridiplantae	Streptophyta	Saliceae	Salix	Salix purpurea	Eukaryota;Viridiplantae;Streptophyta;Streptophytina;Embryophyta;Tracheophyta;Euphyllophyta;Spermatophyta;Magnoliophyta;Mesangiospermae;eudicotyledons;Gunneridae;Pentapetalae;rosids;fabi ds;Malpighiales;Salicaceae;Saliceae;Salix;Salix purpurea
Roots	comp88550_c0_seq3	comp88550_c0	294	546	15.6252	29.9337	Treatment	0.282334	1.91573	0.534231	0.999813	0	0	0	0	0	0	0	0	0	0	0	0	0	0	0	0	0	0	0	0	0	0	0	0
Roots	comp84688_c1_seq1	comp84688_c1	110	338	10.1969	29.7691	Treatment	0.465295	2.91941	0.338314	0.970738	95.24	2e-06	46.2	265	23.77	SapurV1A.0005s0160.1.p	0	759	2.77	viral movement protein	GO:0003676;GO:0006810	PF01107	0	0	0	0	0	Eukaryota	Viridiplantae	Streptophyta	Saliceae	Salix	Salix purpurea	Eukaryota;Viridiplantae;Streptophyta;Streptophytina;Embryophyta;Tracheophyta;Euphyllophyta;Spermatophyta;Magnoliophyta;Mesangiospermae;eudicotyledons;Gunneridae;Pentapetalae;rosids;fabi ds;Malpighiales;Salicaceae;Saliceae;Salix;Salix purpurea
Roots	comp95424_c1_seq18	comp95424_c1	551	346	43.3968	29.4255	Control	0.168733	1.4748	1.55417	1	96.67	7e-60	200	271	99.63	SapurV1A.0448s0100.3.p	0	1252	7.19	BAH and TFIIS domain protein, putative	GO:0003677;GO:0005634;GO:0006351;GO:0030528	PF01426;PF08711	PTHR15141:SF6	0	0	0	KOG1886	Eukaryota	Viridiplantae	Streptophyta	Saliceae	Salix	Salix purpurea	Eukaryota;Viridiplantae;Streptophyta;Streptophytina;Embryophyta;Tracheophyta;Euphyllophyta;Spermatophyta;Magnoliophyta;Mesangiospermae;eudicotyledons;Gunneridae;Pentapetalae;rosids;fabi ds;Malpighiales;Salicaceae;Saliceae;Salix;Salix purpurea
Roots	comp90481_c3_seq13	comp90481_c3	2801	3612	20.6649	29.3955	Treatment	0.153047	1.42248	0.741457	0.999332	100	2e-39	144	2861	7.34	SapurV1A.1302s0080.1.p	0	70	100	cytochrome B-c1 complex subunit 6	GO:0006122;GO:0008121	PF02320	PTHR15336	0	1.10.2.2	K00416	KOG4763	Eukaryota	Viridiplantae	Streptophyta	Saliceae	Salix	Salix purpurea	Eukaryota;Viridiplantae;Streptophyta;Streptophytina;Embryophyta;Tracheophyta;Euphyllophyta;Spermatophyta;Magnoliophyta;Mesangiospermae;eudicotyledons;Gunneridae;Pentapetalae;rosids;fabi ds;Malpighiales;Salicaceae;Saliceae;Salix;Salix purpurea
Roots	comp51034_c0_seq1	comp51034_c0	1472	1730	22.2055	28.9315	Treatment	0.114911	1.3029	0.816729	1	100	2e-146	422	1386	47.62	SapurV1A.0250s0310.1.p	0	220	100	ribosomal protein L9	GO:0003735;GO:0005622;GO:0005840;GO:0006412	PF03948;PF01281	PTHR21368:SF17	0	0	0	KOG4607	Eukaryota	Viridiplantae	Streptophyta	Saliceae	Salix	Salix purpurea	Eukaryota;Viridiplantae;Streptophyta;Streptophytina;Embryophyta;Tracheophyta;Euphyllophyta;Spermatophyta;Magnoliophyta;Mesangiospermae;eudicotyledons;Gunneridae;Pentapetalae;rosids;fabi ds;Malpighiales;Salicaceae;Saliceae;Salix;Salix purpurea
Roots	comp93848_c1_seq6	comp93848_c1	124	374	9.87822	28.9274	Treatment	0.46663	2.9284	0.333414	0.961639	100	5e-06	42.7	303	17.82	SapurV1A.2980s0020.1.p	0	119	15.13	hypothetical protein	0	0	0	0	0	0	0	Eukaryota	Viridiplantae	Streptophyta	Saliceae	Salix	Salix purpurea	Eukaryota;Viridiplantae;Streptophyta;Streptophytina;Embryophyta;Tracheophyta;Euphyllophyta;Spermatophyta;Magnoliophyta;Mesangiospermae;eudicotyledons;Gunneridae;Pentapetalae;rosids;fabi ds;Malpighiales;Salicaceae;Saliceae;Salix;Salix purpurea
Roots	comp90138_c1_seq12	comp90138_c1	724	1582	12.4539	28.74	Treatment	0.36318	2.3077	0.445443	0.989167	98.92	0	671	1281	87.12	SapurV1A.0708s0080.1.p	0	598	62.21	D-3-phosphoglycerate dehydrogenase	GO:0016616;GO:0048037;GO:0008152;GO:0051287;GO:0004617;GO:0006564;GO:0055114	PF02826;PF00389	PTHR10996:SF20	0	1.1.1.95	K00058	KOG0068	Eukaryota	Viridiplantae	Streptophyta	Saliceae	Salix	Salix purpurea	Eukaryota;Viridiplantae;Streptophyta;Streptophytina;Embryophyta;Tracheophyta;Euphyllophyta;Spermatophyta;Magnoliophyta;Mesangiospermae;eudicotyledons;Gunneridae;Pentapetalae;rosids;fabi ds;Malpighiales;Salicaceae;Saliceae;Salix;Salix purpurea
Roots	comp80928_c1_seq1	comp80928_c1	333	486	18.1297	28.7325	Treatment	0.199982	1.58483	0.658932	0.95087	98.18	1e-31	118	394	41.88	SapurV1A.0957s0040.1.p	0	368	14.95	cysteine protease-like protein, putative	GO:0006508;GO:0008234	PF00112;PF08246	PTHR12411:SF42	0	3.4.22.-	K01376	KOG1542	Eukaryota	Viridiplantae	Streptophyta	Saliceae	Salix	Salix purpurea	Eukaryota;Viridiplantae;Streptophyta;Streptophytina;Embryophyta;Tracheophyta;Euphyllophyta;Spermatophyta;Magnoliophyta;Mesangiospermae;eudicotyledons;Gunneridae;Pentapetalae;rosids;fabi ds;Malpighiales;Salicaceae;Saliceae;Salix;Salix purpurea
Roots	comp95324_c0_seq1	comp95324_c0	4808	3819	32.719	28.7005	Control	0.0569108	1.14002	1.20972	1	94.44	0	1666	3085	85.48	SapurV1A.0199s0090.2.p	0	1078	81.26	topless-related protein	0	PF00400	PTHR22847:SF52	0	0	0	KOG0266	Eukaryota	Viridiplantae	Streptophyta	Saliceae	Salix	Salix purpurea	Eukaryota;Viridiplantae;Streptophyta;Streptophytina;Embryophyta;Tracheophyta;Euphyllophyta;Spermatophyta;Magnoliophyta;Mesangiospermae;eudicotyledons;Gunneridae;Pentapetalae;rosids;fabi ds;Malpighiales;Salicaceae;Saliceae;Salix;Salix purpurea
Roots	comp77489_c0_seq1	comp77489_c0	1046	1298	20.6645	28.4007	Treatment	0.138104	1.37437	0.769071	0.998899	100	3e-72	227	1063	29.92	SapurV1A.0308s0060.1.p	0	194	54.64	Gar1/Naf1 RNA-binding region protein	GO:0030515;GO:0031120;GO:0042254;GO:0009982;GO:0031429	PF04410	PTHR23237	0	0	K11128	KOG3262	Eukaryota	Viridiplantae	Streptophyta	Saliceae	Salix	Salix purpurea	Eukaryota;Viridiplantae;Streptophyta;Streptophytina;Embryophyta;Tracheophyta;Euphyllophyta;Spermatophyta;Magnoliophyta;Mesangiospermae;eudicotyledons;Gunneridae;Pentapetalae;rosids;fabi ds;Malpighiales;Salicaceae;Saliceae;Salix;Salix purpurea
Roots	comp82084_c0_seq2	comp82084_c0	379	249	39.1955	28.1471	Control	0.143803	1.39252	1.47805	0.990354	100	2e-39	140	204	98.53	SapurV1A.2277s0030.1.p	0	1075	6.23	CC-NBS-LRR resistance protein	GO:0005524;GO:0006915	PF00931	PTHR23155:SF121	0	0	0	KOG4658	Eukaryota	Viridiplantae	Streptophyta	Saliceae	Salix	Salix purpurea	Eukaryota;Viridiplantae;Streptophyta;Streptophytina;Embryophyta;Tracheophyta;Euphyllophyta;Spermatophyta;Magnoliophyta;Mesangiospermae;eudicotyledons;Gunneridae;Pentapetalae;rosids;fabi ds;Malpighiales;Salicaceae;Saliceae;Salix;Salix purpurea
Roots	comp83445_c0_seq1	comp83445_c0	1710	2192	19.6414	27.8331	Treatment	0.151388	1.41706	0.746593	1	97.67	4e-81	256	1827	21.18	SapurV1A.0070s0190.1.p	0	141	91.49	40S ribosomal protein S17	GO:0003735;GO:0005622;GO:0005840;GO:0006412	PF00833	PTHR10732	0	0	K02962	KOG0187	Eukaryota	Viridiplantae	Streptophyta	Saliceae	Salix	Salix purpurea	Eukaryota;Viridiplantae;Streptophyta;Streptophytina;Embryophyta;Tracheophyta;Euphyllophyta;Spermatophyta;Magnoliophyta;Mesangiospermae;eudicotyledons;Gunneridae;Pentapetalae;rosids;fabi ds;Malpighiales;Salicaceae;Saliceae;Salix;Salix purpurea
Roots	comp86684_c1_seq2	comp86684_c1	4629	4006	29.2102	27.7624	Control	0.0220779	1.05215	1.11311	0.999985	99.71	0	1950	3347	91.34	SapurV1A.0476s0150.1.p	0	1019	100	calcium-transporting ATPase 2, plasma membrane-type protein	GO:0006754;GO:0006812;GO:0015662;GO:0016020;GO:0003824;GO:0008152;GO:0000166;GO:0046872	PF00689;PF12515;PF00702;PF00690;PF00122	PTHR24093:SF73	0	0	0	KOG0204	Eukaryota	Viridiplantae	Streptophyta	Saliceae	Salix	Salix purpurea	Eukaryota;Viridiplantae;Streptophyta;Streptophytina;Embryophyta;Tracheophyta;Euphyllophyta;Spermatophyta;Magnoliophyta;Mesangiospermae;eudicotyledons;Gunneridae;Pentapetalae;rosids;fabi ds;Malpighiales;Salicaceae;Saliceae;Salix;Salix purpurea
Roots	comp70608_c0_seq10	comp70608_c0	1111	2721	11.3983	27.61	Treatment	0.384225	2.42228	0.406924	0.986532	99.43	0	681	2296	45.73	SapurV1A.0429s0020.1.p	0	466	75.11	5'-adenylylsulfate reductase, thioredoxin-independent protein	GO:0003824;GO:0008152;GO:0045454	PF01507;PF00085	PTHR18929	0	1.8.4.9	K05907	KOG0189	Eukaryota	Viridiplantae	Streptophyta	Saliceae	Salix	Salix purpurea	Eukaryota;Viridiplantae;Streptophyta;Streptophytina;Embryophyta;Tracheophyta;Euphyllophyta;Spermatophyta;Magnoliophyta;Mesangiospermae;eudicotyledons;Gunneridae;Pentapetalae;rosids;fabi ds;Malpighiales;Salicaceae;Saliceae;Salix;Salix purpurea
Roots	comp89779_c0_seq24	comp89779_c0	1119	1670	17.1671	27.5303	Treatment	0.205114	1.60367	0.646701	0.995668	99.71	0	600	1413	72.19	SapurV1A.0017s0960.1.p	0	572	59.44	cationic amino acid transporter	GO:0006810;GO:0016020;GO:0055085;GO:0003333;GO:0015171	PF00324	PTHR11785:SF131	0	0	0	KOG1286	Eukaryota	Viridiplantae	Streptophyta	Saliceae	Salix	Salix purpurea	Eukaryota;Viridiplantae;Streptophyta;Streptophytina;Embryophyta;Tracheophyta;Euphyllophyta;Spermatophyta;Magnoliophyta;Mesangiospermae;eudicotyledons;Gunneridae;Pentapetalae;rosids;fabi ds;Malpighiales;Salicaceae;Saliceae;Salix;Salix purpurea
Roots	comp82697_c0_seq1	comp82697_c0	684	1108	15.8949	27.5083	Treatment	0.238207	1.73064	0.600455	0.95985	100	2e-85	280	933	45.02	SapurV1A.0703s0110.1.p	0	1054	13.28	valyl-tRNA synthetase	GO:0000166;GO:0004812;GO:0005524;GO:0005737;GO:0006412;GO:0006418;GO:0004832;GO:0006438	PF00133;PF08264	PTHR11946:SF5	0	6.1.1.9	K01873	KOG0432	Eukaryota	Viridiplantae	Streptophyta	Saliceae	Salix	Salix purpurea	Eukaryota;Viridiplantae;Streptophyta;Streptophytina;Embryophyta;Tracheophyta;Euphyllophyta;Spermatophyta;Magnoliophyta;Mesangiospermae;eudicotyledons;Gunneridae;Pentapetalae;rosids;fabi ds;Malpighiales;Salicaceae;Saliceae;Salix;Salix purpurea
Roots	comp93243_c0_seq1	comp93243_c0	1466	3052	12.6558	27.421	Treatment	0.335792	2.16666	0.468515	0.957221	100	0	962	2605	56.55	SapurV1A.1449s0010.2.p	0	491	100	MATE efflux family protein	GO:0006855;GO:0015238;GO:0015297;GO:0016020;GO:0055085	PF01554	PTHR11206:SF50	0	0	0	KOG1347	Eukaryota	Viridiplantae	Streptophyta	Saliceae	Salix	Salix purpurea	Eukaryota;Viridiplantae;Streptophyta;Streptophytina;Embryophyta;Tracheophyta;Euphyllophyta;Spermatophyta;Magnoliophyta;Mesangiospermae;eudicotyledons;Gunneridae;Pentapetalae;rosids;fabi ds;Malpighiales;Salicaceae;Saliceae;Salix;Salix purpurea
Roots	comp82478_c0_seq4	comp82478_c0	1000	1299	19.2661	27.3782	Treatment	0.15261	1.42105	0.742031	0.997653	100	2e-109	322	1103	42.16	SapurV1A.0059s0190.1.p	0	155	100	ORMDL family protein	GO:0016021	PF04061	PTHR12665:SF2	0	0	0	KOG3319	Eukaryota	Viridiplantae	Streptophyta	Saliceae	Salix	Salix purpurea	Eukaryota;Viridiplantae;Streptophyta;Streptophytina;Embryophyta;Tracheophyta;Euphyllophyta;Spermatophyta;Magnoliophyta;Mesangiospermae;eudicotyledons;Gunneridae;Pentapetalae;rosids;fabi ds;Malpighiales;Salicaceae;Saliceae;Salix;Salix purpurea
Roots	comp95304_c1_seq10	comp95304_c1	335	239	35.247	27.3223	Control	0.110605	1.29005	1.36203	0.964126	0	0	0	0	0	0	0	0	0	0	0	0	0	0	0	0	0	0	0	0	0	0	0	0
Roots	comp46545_c0_seq2	comp46545_c0	982	1268	19.1795	27.2268	Treatment	0.152158	1.41957	0.746582	1	100	2e-88	268	1080	45.28	SapurV1A.0080s0320.1.p	0	163	100	zinc finger A20 and AN1 domain stress-associated protein	GO:0003677;GO:0008270	PF01754;PF01428	PTHR10634	0	0	0	KOG3173	Eukaryota	Viridiplantae	Streptophyta	Saliceae	Salix	Salix purpurea	Eukaryota;Viridiplantae;Streptophyta;Streptophytina;Embryophyta;Tracheophyta;Euphyllophyta;Spermatophyta;Magnoliophyta;Mesangiospermae;eudicotyledons;Gunneridae;Pentapetalae;rosids;fabi ds;Malpighiales;Salicaceae;Saliceae;Salix;Salix purpurea
Roots	comp89829_c0_seq2	comp89829_c0	1977	2449	19.9775	27.165	Treatment	0.133469	1.35978	0.774477	0.999973	98.37	0	816	2095	70.17	SapurV1A.0757s0030.1.p	0	490	100	26S proteasome non-ATPase regulatory subunit 3	GO:0000502;GO:0030234;GO:0042176;GO:0005515	PF08375;PF01399	PTHR10758:SF2	0	0	K03033	KOG2581	Eukaryota	Viridiplantae	Streptophyta	Saliceae	Salix	Salix purpurea	Eukaryota;Viridiplantae;Streptophyta;Streptophytina;Embryophyta;Tracheophyta;Euphyllophyta;Spermatophyta;Magnoliophyta;Mesangiospermae;eudicotyledons;Gunneridae;Pentapetalae;rosids;fabi ds;Malpighiales;Salicaceae;Saliceae;Salix;Salix purpurea
Roots	comp94037_c0_seq1	comp94037_c0	1097	2021	13.5622	27.116	Treatment	0.300894	1.99937	0.52016	0.99903	97.45	0	661	1739	60.9	SapurV1A.0824s0090.1.p	0	364	96.98	nutrient reservoir protein, putative	GO:0045735	PF00190	0	0	0	0	0	Eukaryota	Viridiplantae	Streptophyta	Saliceae	Salix	Salix purpurea	Eukaryota;Viridiplantae;Streptophyta;Streptophytina;Embryophyta;Tracheophyta;Euphyllophyta;Spermatophyta;Magnoliophyta;Mesangiospermae;eudicotyledons;Gunneridae;Pentapetalae;rosids;fabi ds;Malpighiales;Salicaceae;Saliceae;Salix;Salix purpurea
Roots	comp89991_c0_seq2	comp89991_c0	1290	1590	20.0557	27.0721	Treatment	0.130284	1.34984	0.778576	0.997873	100	0	603	1366	64.57	SapurV1A.0009s0830.1.p	0	294	100	U3 small nucleolar ribonucleoprotein IMP4	0	PF04427	PTHR22734	0	0	K14561	KOG2781	Eukaryota	Viridiplantae	Streptophyta	Saliceae	Salix	Salix purpurea	Eukaryota;Viridiplantae;Streptophyta;Streptophytina;Embryophyta;Tracheophyta;Euphyllophyta;Spermatophyta;Magnoliophyta;Mesangiospermae;eudicotyledons;Gunneridae;Pentapetalae;rosids;fabi ds;Malpighiales;Salicaceae;Saliceae;Salix;Salix purpurea
Roots	comp90500_c1_seq35	comp90500_c1	1790	2199	19.8706	27.0417	Treatment	0.133822	1.36089	0.778632	0.994578	99.38	3e-107	328	1889	25.57	SapurV1A.0095s0660.1.p	0	244	65.98	oxygen-evolving complex/thylakoid lumenal 25.6 kDa protein	GO:0005509;GO:0009523;GO:0009654;GO:0015979;GO:0019898	PF01789	0	0	0	K02717	0	Eukaryota	Viridiplantae	Streptophyta	Saliceae	Salix	Salix purpurea	Eukaryota;Viridiplantae;Streptophyta;Streptophytina;Embryophyta;Tracheophyta;Euphyllophyta;Spermatophyta;Magnoliophyta;Mesangiospermae;eudicotyledons;Gunneridae;Pentapetalae;rosids;fabi ds;Malpighiales;Salicaceae;Saliceae;Salix;Salix purpurea
Roots	comp87084_c0_seq5	comp87084_c0	1028	795	31.7586	26.9566	Control	0.0711967	1.17814	1.24705	1	100	1e-31	123	684	28.51	SapurV1A.0115s0280.1.p	0	664	9.79	DEK carboxy-terminal domain protein	0	PF08766	PTHR13468	0	0	0	KOG2266	Eukaryota	Viridiplantae	Streptophyta	Saliceae	Salix	Salix purpurea	Eukaryota;Viridiplantae;Streptophyta;Streptophytina;Embryophyta;Tracheophyta;Euphyllophyta;Spermatophyta;Magnoliophyta;Mesangiospermae;eudicotyledons;Gunneridae;Pentapetalae;rosids;fabi ds;Malpighiales;Salicaceae;Saliceae;Salix;Salix purpurea
Roots	comp88461_c0_seq3	comp88461_c0	1025	1166	21.4581	26.7965	Treatment	0.0964866	1.24878	0.84542	0.999998	99.38	4e-112	327	1010	47.82	SapurV1A.1377s0110.1.p	0	161	100	50S ribosomal protein L17	GO:0003735;GO:0005622;GO:0005840;GO:0006412	PF01196	PTHR14413:SF7	0	0	K02879	KOG3280	Eukaryota	Viridiplantae	Streptophyta	Saliceae	Salix	Salix purpurea	Eukaryota;Viridiplantae;Streptophyta;Streptophytina;Embryophyta;Tracheophyta;Euphyllophyta;Spermatophyta;Magnoliophyta;Mesangiospermae;eudicotyledons;Gunneridae;Pentapetalae;rosids;fabi ds;Malpighiales;Salicaceae;Saliceae;Salix;Salix purpurea
Roots	comp92097_c2_seq30	comp92097_c2	1675	2966	14.3046	26.7158	Treatment	0.271293	1.86764	0.546228	0.980043	96.49	0	968	2584	56.19	SapurV1A.1190s0090.1.p	0	484	100	56 kDa selenium-binding protein (SBP56)	GO:0008430	PF05694	PTHR23300	0	0	0	KOG0918	Eukaryota	Viridiplantae	Streptophyta	Saliceae	Salix	Salix purpurea	Eukaryota;Viridiplantae;Streptophyta;Streptophytina;Embryophyta;Tracheophyta;Euphyllophyta;Spermatophyta;Magnoliophyta;Mesangiospermae;eudicotyledons;Gunneridae;Pentapetalae;rosids;fabi ds;Malpighiales;Salicaceae;Saliceae;Salix;Salix purpurea
Roots	comp95511_c0_seq1	comp95511_c0	1811	1090	40.3254	26.6218	Control	0.180341	1.51475	1.60498	1	90.36	3e-173	520	946	88.79	SapurV1A.0424s0020.1.p	0	1342	20.64	TIR-NBS-LRR resistance protein	GO:0005524;GO:0006915;GO:0004888;GO:0007165;GO:0031224;GO:0045087;GO:0005515	PF00931;PF01582;PF00560	PTHR11017:SF20	0	0	0	KOG4658	Eukaryota	Viridiplantae	Streptophyta	Saliceae	Salix	Salix purpurea	Eukaryota;Viridiplantae;Streptophyta;Streptophytina;Embryophyta;Tracheophyta;Euphyllophyta;Spermatophyta;Magnoliophyta;Mesangiospermae;eudicotyledons;Gunneridae;Pentapetalae;rosids;fabi ds;Malpighiales;Salicaceae;Saliceae;Salix;Salix purpurea
Roots	comp92584_c0_seq4	comp92584_c0	3072	2648	27.8871	26.5099	Control	0.0219955	1.05195	1.11741	0.994904	99.82	0	873	2315	73.09	SapurV1A.0470s0270.1.p	0	595	94.79	bromodomain domain protein	GO:0005515	PF00439	PTHR22880:SF31	0	0	0	0	Eukaryota	Viridiplantae	Streptophyta	Saliceae	Salix	Salix purpurea	Eukaryota;Viridiplantae;Streptophyta;Streptophytina;Embryophyta;Tracheophyta;Euphyllophyta;Spermatophyta;Magnoliophyta;Mesangiospermae;eudicotyledons;Gunneridae;Pentapetalae;rosids;fabi ds;Malpighiales;Salicaceae;Saliceae;Salix;Salix purpurea
Roots	comp89720_c0_seq6	comp89720_c0	1538	1874	19.5738	26.4946	Treatment	0.131482	1.35358	0.787097	0.987576	100	0	679	1638	61.72	SapurV1A.0062s0170.1.p	0	337	100	spermidine synthase	GO:0003824	PF01564	PTHR11558:SF11	0	2.5.1.16	K00797	KOG1562	Eukaryota	Viridiplantae	Streptophyta	Saliceae	Salix	Salix purpurea	Eukaryota;Viridiplantae;Streptophyta;Streptophytina;Embryophyta;Tracheophyta;Euphyllophyta;Spermatophyta;Magnoliophyta;Mesangiospermae;eudicotyledons;Gunneridae;Pentapetalae;rosids;fabi ds;Malpighiales;Salicaceae;Saliceae;Salix;Salix purpurea
Roots	comp93764_c1_seq8	comp93764_c1	796	937	20.6293	26.4888	Treatment	0.108579	1.28404	0.820068	0.989628	100	3e-49	168	821	36.91	SapurV1A.0136s0220.1.p	0	296	34.12	KH domain plant protein	0	0	PTHR11208:SF25	0	0	0	KOG1588	Eukaryota	Viridiplantae	Streptophyta	Saliceae	Salix	Salix purpurea	Eukaryota;Viridiplantae;Streptophyta;Streptophytina;Embryophyta;Tracheophyta;Euphyllophyta;Spermatophyta;Magnoliophyta;Mesangiospermae;eudicotyledons;Gunneridae;Pentapetalae;rosids;fabi ds;Malpighiales;Salicaceae;Saliceae;Salix;Salix purpurea
Roots	comp82696_c0_seq1	comp82696_c0	1315	1529	20.2375	26.2149	Treatment	0.112391	1.29536	0.82305	0.987229	100	1e-92	281	1352	31.29	SapurV1A.0064s0120.1.p	0	141	100	multiprotein bridging factor 1	GO:0043565	PF01381;PF08523	PTHR10245	0	0	K03627	KOG3398	Eukaryota	Viridiplantae	Streptophyta	Saliceae	Salix	Salix purpurea	Eukaryota;Viridiplantae;Streptophyta;Streptophytina;Embryophyta;Tracheophyta;Euphyllophyta;Spermatophyta;Magnoliophyta;Mesangiospermae;eudicotyledons;Gunneridae;Pentapetalae;rosids;fabi ds;Malpighiales;Salicaceae;Saliceae;Salix;Salix purpurea
Roots	comp94372_c0_seq31	comp94372_c0	8143	4213	45.2784	26.2096	Control	0.237431	1.72755	1.85406	1	97.71	0	1777	3713	77.48	SapurV1A.0543s0060.1.p	0	959	100	somatic embryogenesis receptor-like kinase	GO:0004672;GO:0006468;GO:0005515	PF07714;PF00560	PTHR24420:SF476	0	0	0	KOG1187	Eukaryota	Viridiplantae	Streptophyta	Saliceae	Salix	Salix purpurea	Eukaryota;Viridiplantae;Streptophyta;Streptophytina;Embryophyta;Tracheophyta;Euphyllophyta;Spermatophyta;Magnoliophyta;Mesangiospermae;eudicotyledons;Gunneridae;Pentapetalae;rosids;fabi ds;Malpighiales;Salicaceae;Saliceae;Salix;Salix purpurea
Roots	comp91059_c1_seq3	comp91059_c1	1522	1755	20.8057	26.1168	Treatment	0.0987387	1.25527	0.836864	0.988256	98.84	0	624	1561	66.11	SapurV1A.0061s0620.1.p	0	344	100	eukaryotic translation initiation factor 2 alpha subunit	GO:0003723;GO:0003743;GO:0005850;GO:0006412	PF00575;PF07541	PTHR10602	0	0	K03237	KOG2916	Eukaryota	Viridiplantae	Streptophyta	Saliceae	Salix	Salix purpurea	Eukaryota;Viridiplantae;Streptophyta;Streptophytina;Embryophyta;Tracheophyta;Euphyllophyta;Spermatophyta;Magnoliophyta;Mesangiospermae;eudicotyledons;Gunneridae;Pentapetalae;rosids;fabi ds;Malpighiales;Salicaceae;Saliceae;Salix;Salix purpurea
Roots	comp94444_c0_seq8	comp94444_c0	511	746	16.1739	25.7657	Treatment	0.202228	1.59304	0.667582	0.987091	91	1e-109	324	670	89.55	SapurV1A.0261s0180.1.p	0	378	52.38	F-box protein SKP2A	GO:0005515	PF00646	PTHR23125:SF104	0	0	K03875	0	Eukaryota	Viridiplantae	Streptophyta	Saliceae	Salix	Salix purpurea	Eukaryota;Viridiplantae;Streptophyta;Streptophytina;Embryophyta;Tracheophyta;Euphyllophyta;Spermatophyta;Magnoliophyta;Mesangiospermae;eudicotyledons;Gunneridae;Pentapetalae;rosids;fabi ds;Malpighiales;Salicaceae;Saliceae;Salix;Salix purpurea
Roots	comp94227_c1_seq51	comp94227_c1	146	890	4.79839	25.682	Treatment	0.728533	5.35221	0.174704	0.995704	97.83	1e-93	280	809	51.17	SapurV1A.0493s0120.1.p	0	222	62.16	cation transporter ChaC	0	PF04752	PTHR12192	0	0	0	KOG3182	Eukaryota	Viridiplantae	Streptophyta	Saliceae	Salix	Salix purpurea	Eukaryota;Viridiplantae;Streptophyta;Streptophytina;Embryophyta;Tracheophyta;Euphyllophyta;Spermatophyta;Magnoliophyta;Mesangiospermae;eudicotyledons;Gunneridae;Pentapetalae;rosids;fabi ds;Malpighiales;Salicaceae;Saliceae;Salix;Salix purpurea
Roots	comp82130_c0_seq10	comp82130_c0	1638	2059	18.6424	25.638	Treatment	0.138382	1.37525	0.76843	0.999985	100	0	523	1864	49.57	SapurV1A.0025s0810.1.p	0	308	100	salt-tolerance protein, putative	GO:0005622;GO:0008270	PF00643	0	0	0	0	0	Eukaryota	Viridiplantae	Streptophyta	Saliceae	Salix	Salix purpurea	Eukaryota;Viridiplantae;Streptophyta;Streptophytina;Embryophyta;Tracheophyta;Euphyllophyta;Spermatophyta;Magnoliophyta;Mesangiospermae;eudicotyledons;Gunneridae;Pentapetalae;rosids;fabi ds;Malpighiales;Salicaceae;Saliceae;Salix;Salix purpurea
Roots	comp88275_c1_seq2	comp88275_c1	631	950	15.5429	25.2504	Treatment	0.210734	1.62456	0.644641	0.999743	100	6e-61	192	874	33.64	SapurV1A.0015s0080.1.p	0	98	100	10 kDa chaperonin	GO:0005737;GO:0006457	PF00166	PTHR10772	0	0	K04078	KOG1641	Eukaryota	Viridiplantae	Streptophyta	Saliceae	Salix	Salix purpurea	Eukaryota;Viridiplantae;Streptophyta;Streptophytina;Embryophyta;Tracheophyta;Euphyllophyta;Spermatophyta;Magnoliophyta;Mesangiospermae;eudicotyledons;Gunneridae;Pentapetalae;rosids;fabi ds;Malpighiales;Salicaceae;Saliceae;Salix;Salix purpurea
Roots	comp56539_c0_seq1	comp56539_c0	279	347	18.3675	25.1078	Treatment	0.135759	1.36697	0.776522	0.99905	0	0	0	0	0	0	0	0	0	0	0	0	0	0	0	0	0	0	0	0	0	0	0	0
Roots	comp82324_c0_seq12	comp82324_c0	323	829	8.89238	24.9237	Treatment	0.447595	2.80282	0.376053	1	98.28	1e-72	229	767	45.37	SapurV1A.0220s0250.1.p	0	343	33.82	farnesyl diphosphate synthase	GO:0008299	PF00348	PTHR11525	0	2.5.1.1;2.5.1.10	K00787	KOG0711	Eukaryota	Viridiplantae	Streptophyta	Saliceae	Salix	Salix purpurea	Eukaryota;Viridiplantae;Streptophyta;Streptophytina;Embryophyta;Tracheophyta;Euphyllophyta;Spermatophyta;Magnoliophyta;Mesangiospermae;eudicotyledons;Gunneridae;Pentapetalae;rosids;fabi ds;Malpighiales;Salicaceae;Saliceae;Salix;Salix purpurea
Roots	comp70476_c0_seq2	comp70476_c0	1878	2207	19.0943	24.8433	Treatment	0.114306	1.30109	0.813204	0.99105	100	0	623	2064	46.22	SapurV1A.0449s0320.1.p	0	318	100	50S ribosomal protein L4	GO:0003735;GO:0005840;GO:0006412	PF00573	PTHR10746	0	0	K02926	KOG1624	Eukaryota	Viridiplantae	Streptophyta	Saliceae	Salix	Salix purpurea	Eukaryota;Viridiplantae;Streptophyta;Streptophytina;Embryophyta;Tracheophyta;Euphyllophyta;Spermatophyta;Magnoliophyta;Mesangiospermae;eudicotyledons;Gunneridae;Pentapetalae;rosids;fabi ds;Malpighiales;Salicaceae;Saliceae;Salix;Salix purpurea
Roots	comp71705_c0_seq2	comp71705_c0	4298	3024	31.4812	24.7737	Control	0.10406	1.27075	1.35839	0.951089	99.84	0	999	2831	64.85	SapurV1A.0454s0160.1.p	0	612	100	skip/SNW domain protein	GO:0000398;GO:0005681	PF02731	PTHR12096	0	0	K06063	KOG2441	Eukaryota	Viridiplantae	Streptophyta	Saliceae	Salix	Salix purpurea	Eukaryota;Viridiplantae;Streptophyta;Streptophytina;Embryophyta;Tracheophyta;Euphyllophyta;Spermatophyta;Magnoliophyta;Mesangiospermae;eudicotyledons;Gunneridae;Pentapetalae;rosids;fabi ds;Malpighiales;Salicaceae;Saliceae;Salix;Salix purpurea
Roots	comp61393_c0_seq2	comp61393_c0	1950	2258	19.4475	24.6115	Treatment	0.102274	1.26553	0.833819	0.996495	99.78	0	892	2127	64.88	SapurV1A.0729s0050.1.p	0	460	100	ankyrin-1 protein	GO:0005515	PF00023;PF00515	PTHR22904:SF114	0	0	0	KOG4412	Eukaryota	Viridiplantae	Streptophyta	Saliceae	Salix	Salix purpurea	Eukaryota;Viridiplantae;Streptophyta;Streptophytina;Embryophyta;Tracheophyta;Euphyllophyta;Spermatophyta;Magnoliophyta;Mesangiospermae;eudicotyledons;Gunneridae;Pentapetalae;rosids;fabi ds;Malpighiales;Salicaceae;Saliceae;Salix;Salix purpurea
Roots	comp90102_c0_seq9	comp90102_c0	2005	2196	20.405	24.567	Treatment	0.0806158	1.20397	0.881496	0.99843	92.78	0	838	2071	64.17	SapurV1A.0391s0100.1.p	0	444	94.82	Ran-binding protein in the microtubule-organising centre protein	GO:0005515	PF10607;PF00622	PTHR12864:SF1	0	0	0	KOG1477	Eukaryota	Viridiplantae	Streptophyta	Saliceae	Salix	Salix purpurea	Eukaryota;Viridiplantae;Streptophyta;Streptophytina;Embryophyta;Tracheophyta;Euphyllophyta;Spermatophyta;Magnoliophyta;Mesangiospermae;eudicotyledons;Gunneridae;Pentapetalae;rosids;fabi ds;Malpighiales;Salicaceae;Saliceae;Salix;Salix purpurea
Roots	comp91224_c0_seq11	comp91224_c0	2171	2482	19.4761	24.4741	Treatment	0.0992036	1.25662	0.838967	0.994075	97.5	0	1029	2356	70.8	SapurV1A.0405s0150.2.p	0	568	98.59	clathrin assembly protein, putative	GO:0005543	PF07651	PTHR22951:SF1	0	0	0	KOG0251	Eukaryota	Viridiplantae	Streptophyta	Saliceae	Salix	Salix purpurea	Eukaryota;Viridiplantae;Streptophyta;Streptophytina;Embryophyta;Tracheophyta;Euphyllophyta;Spermatophyta;Magnoliophyta;Mesangiospermae;eudicotyledons;Gunneridae;Pentapetalae;rosids;fabi ds;Malpighiales;Salicaceae;Saliceae;Salix;Salix purpurea
Roots	comp94017_c3_seq4	comp94017_c3	687	1046	14.9104	24.4618	Treatment	0.214998	1.64058	0.636928	0.995623	99.61	0	508	994	76.96	SapurV1A.2165s0030.1.p	0	258	98.84	glycoside hydrolase family 5 protein	GO:0004553;GO:0005975	PF00150	0	0	0	0	0	Eukaryota	Viridiplantae	Streptophyta	Saliceae	Salix	Salix purpurea	Eukaryota;Viridiplantae;Streptophyta;Streptophytina;Embryophyta;Tracheophyta;Euphyllophyta;Spermatophyta;Magnoliophyta;Mesangiospermae;eudicotyledons;Gunneridae;Pentapetalae;rosids;fabi ds;Malpighiales;Salicaceae;Saliceae;Salix;Salix purpurea
Roots	comp67798_c0_seq1	comp67798_c0	504	641	17.4473	24.4314	Treatment	0.146221	1.4003	0.752526	0.985717	0	0	0	0	0	0	0	0	0	0	0	0	0	0	0	0	0	0	0	0	0	0	0	0
Roots	comp84760_c4_seq7	comp84760_c4	523	899	13.1208	24.393	Treatment	0.269303	1.8591	0.558008	0.977082	100	4e-101	298	858	68.18	SapurV1A.0016s0390.1.p	0	195	100	RING-H2 zinc finger protein	0	PF00097	PTHR22764:SF14	0	0	0	KOG1493	Eukaryota	Viridiplantae	Streptophyta	Saliceae	Salix	Salix purpurea	Eukaryota;Viridiplantae;Streptophyta;Streptophytina;Embryophyta;Tracheophyta;Euphyllophyta;Spermatophyta;Magnoliophyta;Mesangiospermae;eudicotyledons;Gunneridae;Pentapetalae;rosids;fabi ds;Malpighiales;Salicaceae;Saliceae;Salix;Salix purpurea
Roots	comp94227_c1_seq12	comp94227_c1	911	1396	14.668	24.0827	Treatment	0.215334	1.64185	0.634798	0.984553	99.11	2e-162	462	1344	50	SapurV1A.3567s0010.1.p	0	224	100	cation transporter ChaC	0	PF04752	PTHR12192	0	0	0	KOG3182	Eukaryota	Viridiplantae	Streptophyta	Saliceae	Salix	Salix purpurea	Eukaryota;Viridiplantae;Streptophyta;Streptophytina;Embryophyta;Tracheophyta;Euphyllophyta;Spermatophyta;Magnoliophyta;Mesangiospermae;eudicotyledons;Gunneridae;Pentapetalae;rosids;fabi ds;Malpighiales;Salicaceae;Saliceae;Salix;Salix purpurea
Roots	comp89375_c0_seq7	comp89375_c0	1459	1674	19.0274	24.0665	Treatment	0.102033	1.26483	0.838793	0.98957	100	0	728	1612	68.11	SapurV1A.0024s0730.1.p	0	366	100	dihydrodipicolinate synthase	GO:0008152;GO:0016829	PF00701	PTHR12128	0	4.2.1.52	K01714	0	Eukaryota	Viridiplantae	Streptophyta	Saliceae	Salix	Salix purpurea	Eukaryota;Viridiplantae;Streptophyta;Streptophytina;Embryophyta;Tracheophyta;Euphyllophyta;Spermatophyta;Magnoliophyta;Mesangiospermae;eudicotyledons;Gunneridae;Pentapetalae;rosids;fabi ds;Malpighiales;Salicaceae;Saliceae;Salix;Salix purpurea
Roots	comp83537_c0_seq22	comp83537_c0	1165	1585	15.7384	23.8209	Treatment	0.179996	1.51355	0.702788	0.993996	89.89	8e-34	125	1547	17.26	SapurV1A.0144s0250.2.p	0	89	100	heat shock factor-binding protein	0	PF06825	PTHR19424	0	0	0	KOG4117	Eukaryota	Viridiplantae	Streptophyta	Saliceae	Salix	Salix purpurea	Eukaryota;Viridiplantae;Streptophyta;Streptophytina;Embryophyta;Tracheophyta;Euphyllophyta;Spermatophyta;Magnoliophyta;Mesangiospermae;eudicotyledons;Gunneridae;Pentapetalae;rosids;fabi ds;Malpighiales;Salicaceae;Saliceae;Salix;Salix purpurea
Roots	comp83250_c1_seq3	comp83250_c1	1447	1866	17.0834	23.6713	Treatment	0.141648	1.38563	0.752283	0.989487	100	5e-118	353	1831	32.77	SapurV1A.0617s0080.1.p	0	200	100	peptide methionine sulfoxide reductase B1	GO:0008113;GO:0055114	PF01641	PTHR10173:SF0	0	0	0	KOG0856	Eukaryota	Viridiplantae	Streptophyta	Saliceae	Salix	Salix purpurea	Eukaryota;Viridiplantae;Streptophyta;Streptophytina;Embryophyta;Tracheophyta;Euphyllophyta;Spermatophyta;Magnoliophyta;Mesangiospermae;eudicotyledons;Gunneridae;Pentapetalae;rosids;fabi ds;Malpighiales;Salicaceae;Saliceae;Salix;Salix purpurea
Roots	comp92132_c0_seq8	comp92132_c0	1120	1403	17.1195	23.4659	Treatment	0.136947	1.37072	0.767807	0.998988	98.65	2e-159	455	1389	48.16	SapurV1A.0010s0980.1.p	0	223	100	transmembrane emp24 domain protein	GO:0006810;GO:0016021	PF01105	PTHR22811:SF5	0	0	0	KOG1691	Eukaryota	Viridiplantae	Streptophyta	Saliceae	Salix	Salix purpurea	Eukaryota;Viridiplantae;Streptophyta;Streptophytina;Embryophyta;Tracheophyta;Euphyllophyta;Spermatophyta;Magnoliophyta;Mesangiospermae;eudicotyledons;Gunneridae;Pentapetalae;rosids;fabi ds;Malpighiales;Salicaceae;Saliceae;Salix;Salix purpurea
Roots	comp90469_c0_seq1	comp90469_c0	1043	1156	19.0941	23.4456	Treatment	0.0891626	1.2279	0.864965	0.995982	93.62	3e-158	458	1144	61.63	SapurV1A.0453s0170.1.p	0	463	50.76	Serine/Threonine kinase PBS1, putative	GO:0004672;GO:0005524;GO:0006468	PF00069	PTHR24420:SF657	0	2.7.11.1	K13430	KOG1187	Eukaryota	Viridiplantae	Streptophyta	Saliceae	Salix	Salix purpurea	Eukaryota;Viridiplantae;Streptophyta;Streptophytina;Embryophyta;Tracheophyta;Euphyllophyta;Spermatophyta;Magnoliophyta;Mesangiospermae;eudicotyledons;Gunneridae;Pentapetalae;rosids;fabi ds;Malpighiales;Salicaceae;Saliceae;Salix;Salix purpurea
Roots	comp92295_c0_seq5	comp92295_c0	814	1451	11.851	23.3475	Treatment	0.294486	1.97009	0.536175	0.996954	96.61	1e-125	385	1445	49	SapurV1A.0059s0090.1.p	0	667	35.38	mediator of RNA polymerase II transcription protein	GO:0005524	PF00012	PTHR19375	0	0	K09490	KOG0100	Eukaryota	Viridiplantae	Streptophyta	Saliceae	Salix	Salix purpurea	Eukaryota;Viridiplantae;Streptophyta;Streptophytina;Embryophyta;Tracheophyta;Euphyllophyta;Spermatophyta;Magnoliophyta;Mesangiospermae;eudicotyledons;Gunneridae;Pentapetalae;rosids;fabi ds;Malpighiales;Salicaceae;Saliceae;Salix;Salix purpurea
Roots	comp83748_c0_seq1	comp83748_c0	123	278	9.90688	23.304	Treatment	0.371493	2.3523	0.438271	0.999999	95.65	6e-06	43.9	278	24.82	SapurV1A.0678s0070.1.p	0	304	7.57	hypothetical protein	0	0	0	0	0	0	0	Eukaryota	Viridiplantae	Streptophyta	Saliceae	Salix	Salix purpurea	Eukaryota;Viridiplantae;Streptophyta;Streptophytina;Embryophyta;Tracheophyta;Euphyllophyta;Spermatophyta;Magnoliophyta;Mesangiospermae;eudicotyledons;Gunneridae;Pentapetalae;rosids;fabi ds;Malpighiales;Salicaceae;Saliceae;Salix;Salix purpurea
Roots	comp92900_c0_seq1	comp92900_c0	1166	1986	12.9936	23.3028	Treatment	0.253677	1.7934	0.57867	0.999968	99.18	0	995	1973	74.05	SapurV1A.0646s0120.1.p	0	487	100	UDP-glucose flavonoid 3-O-glucosyltransferase	GO:0008152;GO:0016758	PF00201	PTHR11926:SF15	0	0	0	KOG1192	Eukaryota	Viridiplantae	Streptophyta	Saliceae	Salix	Salix purpurea	Eukaryota;Viridiplantae;Streptophyta;Streptophytina;Embryophyta;Tracheophyta;Euphyllophyta;Spermatophyta;Magnoliophyta;Mesangiospermae;eudicotyledons;Gunneridae;Pentapetalae;rosids;fabi ds;Malpighiales;Salicaceae;Saliceae;Salix;Salix purpurea
Roots	comp89588_c1_seq6	comp89588_c1	1665	2024	17.4152	23.2333	Treatment	0.125183	1.33408	0.789206	0.999736	99.36	0	748	2023	69.4	SapurV1A.0068s0510.1.p	0	468	100	hypothetical protein	0	0	0	0	0	0	0	Eukaryota	Viridiplantae	Streptophyta	Saliceae	Salix	Salix purpurea	Eukaryota;Viridiplantae;Streptophyta;Streptophytina;Embryophyta;Tracheophyta;Euphyllophyta;Spermatophyta;Magnoliophyta;Mesangiospermae;eudicotyledons;Gunneridae;Pentapetalae;rosids;fabi ds;Malpighiales;Salicaceae;Saliceae;Salix;Salix purpurea
Roots	comp86703_c1_seq1	comp86703_c1	1284	2116	12.9275	23.2045	Treatment	0.254057	1.79497	0.583261	0.981686	99.1	5e-145	427	2116	31.47	SapurV1A.0174s0170.7.p	0	222	100	zinc finger constans-like protein, putative	0	0	0	0	0	0	0	Eukaryota	Viridiplantae	Streptophyta	Saliceae	Salix	Salix purpurea	Eukaryota;Viridiplantae;Streptophyta;Streptophytina;Embryophyta;Tracheophyta;Euphyllophyta;Spermatophyta;Magnoliophyta;Mesangiospermae;eudicotyledons;Gunneridae;Pentapetalae;rosids;fabi ds;Malpighiales;Salicaceae;Saliceae;Salix;Salix purpurea
Roots	comp88774_c0_seq4	comp88774_c0	470	1600	7.35439	23.0294	Treatment	0.495735	3.13138	0.304433	0.99071	97.35	2e-108	233	1624	20.87	SapurV1A.0362s0010.1.p	0	233	48.5	glutathione S-transferase, putative	GO:0005515	PF02798;PF00043	PTHR11260:SF16	0	0	0	KOG0406	Eukaryota	Viridiplantae	Streptophyta	Saliceae	Salix	Salix purpurea	Eukaryota;Viridiplantae;Streptophyta;Streptophytina;Embryophyta;Tracheophyta;Euphyllophyta;Spermatophyta;Magnoliophyta;Mesangiospermae;eudicotyledons;Gunneridae;Pentapetalae;rosids;fabi ds;Malpighiales;Salicaceae;Saliceae;Salix;Salix purpurea
Roots	comp84760_c1_seq4	comp84760_c1	1039	1261	17.0488	22.6501	Treatment	0.123376	1.32854	0.792449	0.951719	100	6e-149	426	1295	47.72	SapurV1A.0233s0180.3.p	0	206	100	serine-type peptidase	0	0	PTHR12383:SF7	0	0	0	KOG1568	Eukaryota	Viridiplantae	Streptophyta	Saliceae	Salix	Salix purpurea	Eukaryota;Viridiplantae;Streptophyta;Streptophytina;Embryophyta;Tracheophyta;Euphyllophyta;Spermatophyta;Magnoliophyta;Mesangiospermae;eudicotyledons;Gunneridae;Pentapetalae;rosids;fabi ds;Malpighiales;Salicaceae;Saliceae;Salix;Salix purpurea
Roots	comp86780_c0_seq3	comp86780_c0	356	258	28.684	22.4544	Control	0.106339	1.27743	1.34197	0.993318	95.24	7e-08	50.8	266	23.68	SapurV1A.0424s0020.1.p	0	1342	1.56	TIR-NBS-LRR resistance protein	GO:0005524;GO:0006915;GO:0004888;GO:0007165;GO:0031224;GO:0045087;GO:0005515	PF00931;PF01582;PF00560	PTHR11017:SF20	0	0	0	KOG4658	Eukaryota	Viridiplantae	Streptophyta	Saliceae	Salix	Salix purpurea	Eukaryota;Viridiplantae;Streptophyta;Streptophytina;Embryophyta;Tracheophyta;Euphyllophyta;Spermatophyta;Magnoliophyta;Mesangiospermae;eudicotyledons;Gunneridae;Pentapetalae;rosids;fabi ds;Malpighiales;Salicaceae;Saliceae;Salix;Salix purpurea
Roots	comp44967_c0_seq2	comp44967_c0	1350	1543	17.8257	22.2316	Treatment	0.0959237	1.24716	0.844802	0.998731	100	0	714	1610	66.34	SapurV1A.0501s0030.1.p	0	356	100	cyclopropane-fatty-acyl-phospholipid synthase	GO:0008610	PF02353	PTHR10108:SF301	0	0	0	0	Eukaryota	Viridiplantae	Streptophyta	Saliceae	Salix	Salix purpurea	Eukaryota;Viridiplantae;Streptophyta;Streptophytina;Embryophyta;Tracheophyta;Euphyllophyta;Spermatophyta;Magnoliophyta;Mesangiospermae;eudicotyledons;Gunneridae;Pentapetalae;rosids;fabi ds;Malpighiales;Salicaceae;Saliceae;Salix;Salix purpurea
Roots	comp94557_c0_seq13	comp94557_c0	656	958	13.7026	22.2046	Treatment	0.209641	1.62047	0.655049	0.999998	100	9e-83	252	1004	40.04	SapurV1A.1605s0040.1.p	0	151	88.74	RNA recognition motif 1 in RNA-binding protein 28 (RBM28)-like protein	GO:0003676	PF00076	PTHR24012:SF32	0	0	0	KOG0114	Eukaryota	Viridiplantae	Streptophyta	Saliceae	Salix	Salix purpurea	Eukaryota;Viridiplantae;Streptophyta;Streptophytina;Embryophyta;Tracheophyta;Euphyllophyta;Spermatophyta;Magnoliophyta;Mesangiospermae;eudicotyledons;Gunneridae;Pentapetalae;rosids;fabi ds;Malpighiales;Salicaceae;Saliceae;Salix;Salix purpurea
Roots	comp95216_c1_seq1	comp95216_c1	1014	1694	12.4699	22.1524	Treatment	0.249558	1.77647	0.585134	0.981265	97.52	0	862	1771	75.04	SapurV1A.1418s0070.1.p	0	443	100	3'-N-debenzoyl-2'-deoxytaxol N-benzoyltransferase, putative	GO:0016747	PF02458	0	0	0	0	0	Eukaryota	Viridiplantae	Streptophyta	Saliceae	Salix	Salix purpurea	Eukaryota;Viridiplantae;Streptophyta;Streptophytina;Embryophyta;Tracheophyta;Euphyllophyta;Spermatophyta;Magnoliophyta;Mesangiospermae;eudicotyledons;Gunneridae;Pentapetalae;rosids;fabi ds;Malpighiales;Salicaceae;Saliceae;Salix;Salix purpurea
Roots	comp94233_c0_seq1	comp94233_c0	756	471	31.5886	22.0814	Control	0.155504	1.43055	1.53485	0.96149	100	6e-69	228	494	66.19	SapurV1A.0643s0050.1.p	0	1102	9.89	E3 ubiquitin ligase SUD1, putative	0	PF00097	PTHR13145	0	6.3.2.19	K10661	KOG1609	Eukaryota	Viridiplantae	Streptophyta	Saliceae	Salix	Salix purpurea	Eukaryota;Viridiplantae;Streptophyta;Streptophytina;Embryophyta;Tracheophyta;Euphyllophyta;Spermatophyta;Magnoliophyta;Mesangiospermae;eudicotyledons;Gunneridae;Pentapetalae;rosids;fabi ds;Malpighiales;Salicaceae;Saliceae;Salix;Salix purpurea
Roots	comp94845_c3_seq7	comp94845_c3	152	264	11.4968	21.9186	Treatment	0.280236	1.90649	0.552095	0.999991	0	0	0	0	0	0	0	0	0	0	0	0	0	0	0	0	0	0	0	0	0	0	0	0
Roots	comp84649_c0_seq1	comp84649_c0	2305	2681	17.2605	21.7749	Treatment	0.100901	1.26154	0.831775	0.999107	99.84	0	1283	2857	65.73	SapurV1A.0468s0300.1.p	0	626	100	F-box/ankyrin repeat protein SKIP35	0	0	0	0	0	0	0	Eukaryota	Viridiplantae	Streptophyta	Saliceae	Salix	Salix purpurea	Eukaryota;Viridiplantae;Streptophyta;Streptophytina;Embryophyta;Tracheophyta;Euphyllophyta;Spermatophyta;Magnoliophyta;Mesangiospermae;eudicotyledons;Gunneridae;Pentapetalae;rosids;fabi ds;Malpighiales;Salicaceae;Saliceae;Salix;Salix purpurea
Roots	comp90196_c0_seq1	comp90196_c0	417	263	31.0113	21.72	Control	0.154661	1.42778	1.52735	1	81.61	3e-45	158	281	91.81	SapurV1A.1692s0020.1.p	0	1097	7.93	BED finger NBS-LRR resistance protein	GO:0005524;GO:0006915	PF00931	PTHR23155	0	0	0	KOG4658	Eukaryota	Viridiplantae	Streptophyta	Saliceae	Salix	Salix purpurea	Eukaryota;Viridiplantae;Streptophyta;Streptophytina;Embryophyta;Tracheophyta;Euphyllophyta;Spermatophyta;Magnoliophyta;Mesangiospermae;eudicotyledons;Gunneridae;Pentapetalae;rosids;fabi ds;Malpighiales;Salicaceae;Saliceae;Salix;Salix purpurea
Roots	comp38434_c0_seq1	comp38434_c0	78	264	6.57026	21.368	Treatment	0.512181	3.25223	0.298906	0.964073	0	0	0	0	0	0	0	0	0	0	0	0	0	0	0	0	0	0	0	0	0	0	0	0
Roots	comp82035_c0_seq7	comp82035_c0	993	1494	12.9463	21.289	Treatment	0.216008	1.6444	0.639911	0.997594	100	3e-171	489	1633	43.54	SapurV1A.0527s0280.1.p	0	237	100	fatty acid hydroxylase	GO:0005506;GO:0006633;GO:0016491;GO:0055114	PF04116	PTHR12863	0	0	0	KOG0539	Eukaryota	Viridiplantae	Streptophyta	Saliceae	Salix	Salix purpurea	Eukaryota;Viridiplantae;Streptophyta;Streptophytina;Embryophyta;Tracheophyta;Euphyllophyta;Spermatophyta;Magnoliophyta;Mesangiospermae;eudicotyledons;Gunneridae;Pentapetalae;rosids;fabi ds;Malpighiales;Salicaceae;Saliceae;Salix;Salix purpurea
Roots	comp94334_c2_seq11	comp94334_c2	2292	1529	28.4578	21.2354	Control	0.127141	1.34011	1.43214	0.998945	90.85	0	567	1670	80.12	SapurV1A.0061s0580.1.p	0	673	66.57	tyrosine kinase domain protein	GO:0004672;GO:0006468	PF07714;PF08263	PTHR24420:SF458	0	0	0	KOG1187	Eukaryota	Viridiplantae	Streptophyta	Saliceae	Salix	Salix purpurea	Eukaryota;Viridiplantae;Streptophyta;Streptophytina;Embryophyta;Tracheophyta;Euphyllophyta;Spermatophyta;Magnoliophyta;Mesangiospermae;eudicotyledons;Gunneridae;Pentapetalae;rosids;fabi ds;Malpighiales;Salicaceae;Saliceae;Salix;Salix purpurea
Roots	comp90189_c0_seq33	comp90189_c0	811	982	15.3657	20.5966	Treatment	0.127245	1.34043	0.792675	0.998811	99.47	6e-84	258	1105	50.77	SapurV1A.0240s0060.1.p	0	215	86.98	histone-like transcription factor and archaeal histone protein	GO:0005622;GO:0043565	PF00808	PTHR10252:SF23	0	0	0	0	Eukaryota	Viridiplantae	Streptophyta	Saliceae	Salix	Salix purpurea	Eukaryota;Viridiplantae;Streptophyta;Streptophytina;Embryophyta;Tracheophyta;Euphyllophyta;Spermatophyta;Magnoliophyta;Mesangiospermae;eudicotyledons;Gunneridae;Pentapetalae;rosids;fabi ds;Malpighiales;Salicaceae;Saliceae;Salix;Salix purpurea
Roots	comp95656_c0_seq1	comp95656_c0	248	342	14.0542	20.4628	Treatment	0.163159	1.45599	0.71619	0.984224	100	8e-20	82.4	386	30.31	SapurV1A.0061s0160.1.p	0	159	24.53	yippee zinc-binding/DNA-binding/Mis18, centromere assembly protein	0	PF03226	PTHR13847:SF40	0	0	0	KOG3399	Eukaryota	Viridiplantae	Streptophyta	Saliceae	Salix	Salix purpurea	Eukaryota;Viridiplantae;Streptophyta;Streptophytina;Embryophyta;Tracheophyta;Euphyllophyta;Spermatophyta;Magnoliophyta;Mesangiospermae;eudicotyledons;Gunneridae;Pentapetalae;rosids;fabi ds;Malpighiales;Salicaceae;Saliceae;Salix;Salix purpurea
Roots	comp91743_c2_seq29	comp91743_c2	548	702	14.7414	20.3889	Treatment	0.140855	1.38311	0.761888	0.991788	100	4e-13	62.8	795	11.32	SapurV1A.0249s0100.2.p	0	72	41.67	DNA-directed RNA polymerase I, II	GO:0003677;GO:0003899;GO:0006351	PF01194	PTHR23413	0	0	K03007	KOG3497	Eukaryota	Viridiplantae	Streptophyta	Saliceae	Salix	Salix purpurea	Eukaryota;Viridiplantae;Streptophyta;Streptophytina;Embryophyta;Tracheophyta;Euphyllophyta;Spermatophyta;Magnoliophyta;Mesangiospermae;eudicotyledons;Gunneridae;Pentapetalae;rosids;fabi ds;Malpighiales;Salicaceae;Saliceae;Salix;Salix purpurea
Roots	comp89509_c0_seq3	comp89509_c0	1321	953	25.6397	20.3274	Control	0.100831	1.26134	1.33125	0.999491	100	0	606	1088	81.34	SapurV1A.0730s0070.1.p	0	1500	19.67	chromatin-remodeling factor CHD3	GO:0003677;GO:0005524;GO:0005515;GO:0003676;GO:0004386	PF00385;PF00176;PF06461;PF00628;PF00271;PF06465	PTHR10799:SF131	0	3.6.4.12	K11643	KOG0384	Eukaryota	Viridiplantae	Streptophyta	Saliceae	Salix	Salix purpurea	Eukaryota;Viridiplantae;Streptophyta;Streptophytina;Embryophyta;Tracheophyta;Euphyllophyta;Spermatophyta;Magnoliophyta;Mesangiospermae;eudicotyledons;Gunneridae;Pentapetalae;rosids;fabi ds;Malpighiales;Salicaceae;Saliceae;Salix;Salix purpurea
Roots	comp92212_c0_seq2	comp92212_c0	1026	1422	13.3154	20.3108	Treatment	0.183372	1.52536	0.69063	0.999539	99.61	4e-167	479	1630	47.12	SapurV1A.0632s0130.1.p	0	264	96.97	40S ribosomal protein S4	GO:0003735;GO:0005622;GO:0005840;GO:0006412;GO:0003723	PF08071;PF00467;PF01479;PF00900	PTHR11581	0	0	K02987	KOG0378	Eukaryota	Viridiplantae	Streptophyta	Saliceae	Salix	Salix purpurea	Eukaryota;Viridiplantae;Streptophyta;Streptophytina;Embryophyta;Tracheophyta;Euphyllophyta;Spermatophyta;Magnoliophyta;Mesangiospermae;eudicotyledons;Gunneridae;Pentapetalae;rosids;fabi ds;Malpighiales;Salicaceae;Saliceae;Salix;Salix purpurea
Roots	comp70093_c0_seq1	comp70093_c0	393	496	14.5973	20.1385	Treatment	0.139753	1.3796	0.760471	0.996809	93.44	8e-33	125	573	31.94	SapurV1A.0453s0080.1.p	0	602	10.13	glucose-6-phosphate 1-dehydrogenase	GO:0006006;GO:0050661;GO:0004345;GO:0055114	PF00479;PF02781	PTHR23429	0	1.1.1.49	K00036	KOG0563	Eukaryota	Viridiplantae	Streptophyta	Saliceae	Salix	Salix purpurea	Eukaryota;Viridiplantae;Streptophyta;Streptophytina;Embryophyta;Tracheophyta;Euphyllophyta;Spermatophyta;Magnoliophyta;Mesangiospermae;eudicotyledons;Gunneridae;Pentapetalae;rosids;fabi ds;Malpighiales;Salicaceae;Saliceae;Salix;Salix purpurea
Roots	comp83396_c0_seq2	comp83396_c0	842	1134	13.3448	20.0172	Treatment	0.176091	1.5	0.707649	0.9681	99.26	2e-168	479	1320	61.82	SapurV1A.0084s0290.1.p	0	272	100	plant/MWL2-17 protein	0	0	0	0	0	0	0	Eukaryota	Viridiplantae	Streptophyta	Saliceae	Salix	Salix purpurea	Eukaryota;Viridiplantae;Streptophyta;Streptophytina;Embryophyta;Tracheophyta;Euphyllophyta;Spermatophyta;Magnoliophyta;Mesangiospermae;eudicotyledons;Gunneridae;Pentapetalae;rosids;fabi ds;Malpighiales;Salicaceae;Saliceae;Salix;Salix purpurea
Roots	comp91391_c3_seq21	comp91391_c3	2575	1640	28.3408	19.9821	Control	0.151772	1.41831	1.51238	0.964516	97.97	0	933	1905	77.64	SapurV1A.0015s1000.1.p	0	492	100	transcription factor bHLH111, putative	0	0	0	0	0	0	0	Eukaryota	Viridiplantae	Streptophyta	Saliceae	Salix	Salix purpurea	Eukaryota;Viridiplantae;Streptophyta;Streptophytina;Embryophyta;Tracheophyta;Euphyllophyta;Spermatophyta;Magnoliophyta;Mesangiospermae;eudicotyledons;Gunneridae;Pentapetalae;rosids;fabi ds;Malpighiales;Salicaceae;Saliceae;Salix;Salix purpurea
Roots	comp93618_c0_seq42	comp93618_c0	142	514	6.13047	19.9487	Treatment	0.512422	3.25403	0.289182	0.999707	97.59	1e-103	318	598	83.28	SapurV1A.0023s0990.1.p	0	704	23.58	sulfate/bicarbonate/oxalate exchanger and transporter sat-1, putative	GO:0005215;GO:0006810;GO:0016021;GO:0055085	PF01740;PF00916	PTHR11814:SF46	0	0	0	KOG0236	Eukaryota	Viridiplantae	Streptophyta	Saliceae	Salix	Salix purpurea	Eukaryota;Viridiplantae;Streptophyta;Streptophytina;Embryophyta;Tracheophyta;Euphyllophyta;Spermatophyta;Magnoliophyta;Mesangiospermae;eudicotyledons;Gunneridae;Pentapetalae;rosids;fabi ds;Malpighiales;Salicaceae;Saliceae;Salix;Salix purpurea
Roots	comp79416_c0_seq1	comp79416_c0	630	1111	10.2053	19.6094	Treatment	0.283636	1.92148	0.542077	0.999995	100	0	766	1321	84.03	SapurV1A.0019s1120.1.p	0	370	100	DUF295 family protein	0	PF03478	0	0	0	0	0	Eukaryota	Viridiplantae	Streptophyta	Saliceae	Salix	Salix purpurea	Eukaryota;Viridiplantae;Streptophyta;Streptophytina;Embryophyta;Tracheophyta;Euphyllophyta;Spermatophyta;Magnoliophyta;Mesangiospermae;eudicotyledons;Gunneridae;Pentapetalae;rosids;fabi ds;Malpighiales;Salicaceae;Saliceae;Salix;Salix purpurea
Roots	comp88954_c0_seq1	comp88954_c0	1482	1104	23.9005	19.5183	Control	0.0879645	1.22452	1.29574	1	99.71	0	737	1311	80.09	SapurV1A.0298s0040.1.p	0	1116	31.36	ubiquitin carboxyl-terminal hydrolase	GO:0004221;GO:0006511;GO:0005515	PF00443;PF00917;PF12436	PTHR24006:SF110	0	3.1.2.15	K11838	KOG1863	Eukaryota	Viridiplantae	Streptophyta	Saliceae	Salix	Salix purpurea	Eukaryota;Viridiplantae;Streptophyta;Streptophytina;Embryophyta;Tracheophyta;Euphyllophyta;Spermatophyta;Magnoliophyta;Mesangiospermae;eudicotyledons;Gunneridae;Pentapetalae;rosids;fabi ds;Malpighiales;Salicaceae;Saliceae;Salix;Salix purpurea
Roots	comp92586_c2_seq26	comp92586_c2	492	1218	6.91862	19.4815	Treatment	0.449603	2.8158	0.381754	0.998295	99.19	0	713	1450	76.34	SapurV1A.0240s0050.1.p	0	850	43.29	beta-galactosidase	GO:0005529;GO:0004553;GO:0005975	PF02140;PF01301	PTHR23421:SF31	0	0	0	KOG0496	Eukaryota	Viridiplantae	Streptophyta	Saliceae	Salix	Salix purpurea	Eukaryota;Viridiplantae;Streptophyta;Streptophytina;Embryophyta;Tracheophyta;Euphyllophyta;Spermatophyta;Magnoliophyta;Mesangiospermae;eudicotyledons;Gunneridae;Pentapetalae;rosids;fabi ds;Malpighiales;Salicaceae;Saliceae;Salix;Salix purpurea
Roots	comp89882_c0_seq12	comp89882_c0	2434	1887	22.7029	19.4441	Control	0.0672934	1.1676	1.24457	0.998949	99.63	0	730	2248	72.06	SapurV1A.0398s0220.1.p	0	540	100	transcription initiation factor IIF subunit alpha	GO:0003677;GO:0005634;GO:0016563;GO:0045893	PF05793	PTHR13011	0	0	0	KOG2393	Eukaryota	Viridiplantae	Streptophyta	Saliceae	Salix	Salix purpurea	Eukaryota;Viridiplantae;Streptophyta;Streptophytina;Embryophyta;Tracheophyta;Euphyllophyta;Spermatophyta;Magnoliophyta;Mesangiospermae;eudicotyledons;Gunneridae;Pentapetalae;rosids;fabi ds;Malpighiales;Salicaceae;Saliceae;Salix;Salix purpurea
Roots	comp80048_c0_seq1	comp80048_c0	377	262	25.4739	19.4409	Control	0.117379	1.31032	1.38846	0.999995	99.03	4e-65	216	312	99.04	SapurV1A.0448s0110.1.p	0	1648	6.25	BAH and TFIIS domain protein	GO:0003677;GO:0005634;GO:0006351;GO:0030528	PF01426;PF08711	PTHR15141:SF6	0	0	0	KOG1886	Eukaryota	Viridiplantae	Streptophyta	Saliceae	Salix	Salix purpurea	Eukaryota;Viridiplantae;Streptophyta;Streptophytina;Embryophyta;Tracheophyta;Euphyllophyta;Spermatophyta;Magnoliophyta;Mesangiospermae;eudicotyledons;Gunneridae;Pentapetalae;rosids;fabi ds;Malpighiales;Salicaceae;Saliceae;Salix;Salix purpurea
Roots	comp81379_c0_seq1	comp81379_c0	728	547	23.6069	19.3408	Control	0.0865648	1.22058	1.28696	0.982322	99.08	3e-136	415	654	99.54	SapurV1A.1225s0100.1.p	0	1193	18.19	methyltransferase-like protein	GO:0006139;GO:0008168	PF05063	PTHR13107	0	0	0	KOG2097	Eukaryota	Viridiplantae	Streptophyta	Saliceae	Salix	Salix purpurea	Eukaryota;Viridiplantae;Streptophyta;Streptophytina;Embryophyta;Tracheophyta;Euphyllophyta;Spermatophyta;Magnoliophyta;Mesangiospermae;eudicotyledons;Gunneridae;Pentapetalae;rosids;fabi ds;Malpighiales;Salicaceae;Saliceae;Salix;Salix purpurea
Roots	comp95503_c0_seq7	comp95503_c0	4129	2692	26.6619	19.2818	Control	0.140744	1.38275	1.47961	0.999974	82.24	0	1699	3229	99.97	SapurV1A.1843s0020.1.p	0	1214	88.39	TIR-NBS-LRR TIR type disease resistance protein	GO:0004888;GO:0007165;GO:0031224;GO:0045087;GO:0005515;GO:0005524;GO:0006915	PF01582;PF00560;PF00931	PTHR11017:SF20	0	0	0	KOG4658	Eukaryota	Viridiplantae	Streptophyta	Saliceae	Salix	Salix purpurea	Eukaryota;Viridiplantae;Streptophyta;Streptophytina;Embryophyta;Tracheophyta;Euphyllophyta;Spermatophyta;Magnoliophyta;Mesangiospermae;eudicotyledons;Gunneridae;Pentapetalae;rosids;fabi ds;Malpighiales;Salicaceae;Saliceae;Salix;Salix purpurea
Roots	comp95025_c1_seq37	comp95025_c1	3996	3089	22.4115	18.8561	Control	0.0750189	1.18855	1.25221	0.999999	93.72	0	1967	3798	86.41	SapurV1A.0088s0650.1.p	0	1125	97.69	topless-related protein	0	PF00400	PTHR22847:SF52	0	0	0	KOG0266	Eukaryota	Viridiplantae	Streptophyta	Saliceae	Salix	Salix purpurea	Eukaryota;Viridiplantae;Streptophyta;Streptophytina;Embryophyta;Tracheophyta;Euphyllophyta;Spermatophyta;Magnoliophyta;Mesangiospermae;eudicotyledons;Gunneridae;Pentapetalae;rosids;fabi ds;Malpighiales;Salicaceae;Saliceae;Salix;Salix purpurea
Roots	comp91085_c4_seq1	comp91085_c4	568	414	23.1882	18.8126	Control	0.0908168	1.23258	1.30972	0.984479	99.38	6e-106	320	510	94.71	SapurV1A.0173s0220.1.p	0	602	26.74	Myb-like DNA-binding domain protein	0	PF00249	PTHR10641:SF148	0	0	0	KOG0051	Eukaryota	Viridiplantae	Streptophyta	Saliceae	Salix	Salix purpurea	Eukaryota;Viridiplantae;Streptophyta;Streptophytina;Embryophyta;Tracheophyta;Euphyllophyta;Spermatophyta;Magnoliophyta;Mesangiospermae;eudicotyledons;Gunneridae;Pentapetalae;rosids;fabi ds;Malpighiales;Salicaceae;Saliceae;Salix;Salix purpurea
Roots	comp87618_c0_seq8	comp87618_c0	425	830	8.91355	18.7669	Treatment	0.323342	2.10544	0.495291	0.992279	98.92	0	523	1033	80.74	SapurV1A.0136s0340.1.p	0	390	71.28	60S ribosomal protein L3	GO:0003735;GO:0005622;GO:0005840;GO:0006412	PF00297	PTHR11363	0	0	K02925	KOG0746	Eukaryota	Viridiplantae	Streptophyta	Saliceae	Salix	Salix purpurea	Eukaryota;Viridiplantae;Streptophyta;Streptophytina;Embryophyta;Tracheophyta;Euphyllophyta;Spermatophyta;Magnoliophyta;Mesangiospermae;eudicotyledons;Gunneridae;Pentapetalae;rosids;fabi ds;Malpighiales;Salicaceae;Saliceae;Salix;Salix purpurea
Roots	comp89624_c0_seq2	comp89624_c0	957	1298	12.5024	18.3707	Treatment	0.167133	1.46938	0.712392	0.999512	100	5e-113	344	1640	39.88	SapurV1A.0514s0200.1.p	0	343	63.56	thaumatin-like protein	0	PF00314	0	0	0	0	0	Eukaryota	Viridiplantae	Streptophyta	Saliceae	Salix	Salix purpurea	Eukaryota;Viridiplantae;Streptophyta;Streptophytina;Embryophyta;Tracheophyta;Euphyllophyta;Spermatophyta;Magnoliophyta;Mesangiospermae;eudicotyledons;Gunneridae;Pentapetalae;rosids;fabi ds;Malpighiales;Salicaceae;Saliceae;Salix;Salix purpurea
Roots	comp91097_c0_seq2	comp91097_c0	522	952	9.39256	18.3051	Treatment	0.289789	1.9489	0.530878	0.999996	0	0	0	0	0	0	0	0	0	0	0	0	0	0	0	0	0	0	0	0	0	0	0	0
Roots	comp93324_c0_seq5	comp93324_c0	1355	1648	13.6184	18.0725	Treatment	0.122893	1.32707	0.792776	0.990355	98.28	0	474	2113	33.08	SapurV1A.0057s0660.1.p	0	401	58.1	UDP-glucuronate decarboxylase	GO:0003824;GO:0044237;GO:0050662	PF01370	PTHR10366:SF35	0	0	0	KOG1429	Eukaryota	Viridiplantae	Streptophyta	Saliceae	Salix	Salix purpurea	Eukaryota;Viridiplantae;Streptophyta;Streptophytina;Embryophyta;Tracheophyta;Euphyllophyta;Spermatophyta;Magnoliophyta;Mesangiospermae;eudicotyledons;Gunneridae;Pentapetalae;rosids;fabi ds;Malpighiales;Salicaceae;Saliceae;Salix;Salix purpurea
Roots	comp89796_c0_seq2	comp89796_c0	754	1023	12.0866	18.0489	Treatment	0.174146	1.4933	0.705304	0.984824	92.68	2e-121	356	1320	46.59	SapurV1A.0151s0400.1.p	0	191	100	hypothetical protein	0	0	0	0	0	0	0	Eukaryota	Viridiplantae	Streptophyta	Saliceae	Salix	Salix purpurea	Eukaryota;Viridiplantae;Streptophyta;Streptophytina;Embryophyta;Tracheophyta;Euphyllophyta;Spermatophyta;Magnoliophyta;Mesangiospermae;eudicotyledons;Gunneridae;Pentapetalae;rosids;fabi ds;Malpighiales;Salicaceae;Saliceae;Salix;Salix purpurea
Roots	comp95025_c1_seq42	comp95025_c1	3610	2991	19.7172	18.0429	Control	0.03854	1.0928	1.16052	0.999615	97.5	0	1903	3840	78.12	SapurV1A.0088s0650.1.p	0	1125	88.89	topless-related protein	0	PF00400	PTHR22847:SF52	0	0	0	KOG0266	Eukaryota	Viridiplantae	Streptophyta	Saliceae	Salix	Salix purpurea	Eukaryota;Viridiplantae;Streptophyta;Streptophytina;Embryophyta;Tracheophyta;Euphyllophyta;Spermatophyta;Magnoliophyta;Mesangiospermae;eudicotyledons;Gunneridae;Pentapetalae;rosids;fabi ds;Malpighiales;Salicaceae;Saliceae;Salix;Salix purpurea
Roots	comp92129_c0_seq28	comp92129_c0	1105	1350	13.1574	17.8543	Treatment	0.132571	1.35697	0.787794	0.956494	90.62	2e-50	181	1753	16.43	tr|U5GKS7|U5GKS7_POPTR	U5GKS7_POPTR	134	71.64	Uncharacterized protein OS=Populus trichocarpa GN=POPTR_0004s09890g PE=4 SV=1	0	0	0	pop:POPTR_0004s09890g;	0	0	0	Eukaryota	Viridiplantae	Streptophyta	Salicaceae	Saliceae	Populus	Eukaryota;Viridiplantae;Streptophyta;Embryophyta;Tracheophyta;Spermatophyta;Magnoliophyta;eudicotyledons;Gunneridae;Pentapetalae;rosids;fabids;Malpighiales;Salicaceae;Saliceae;Populus
Roots	comp95093_c0_seq7	comp95093_c0	445	242	29.9509	17.7111	Control	0.228165	1.69108	1.79004	0.989411	96.15	2e-60	201	315	99.05	SapurV1A.1676s0060.1.p	0	1140	9.12	CC-NBS-LRR resistance protein	GO:0005524;GO:0006915	PF00931	PTHR23155	0	0	0	KOG4658	Eukaryota	Viridiplantae	Streptophyta	Saliceae	Salix	Salix purpurea	Eukaryota;Viridiplantae;Streptophyta;Streptophytina;Embryophyta;Tracheophyta;Euphyllophyta;Spermatophyta;Magnoliophyta;Mesangiospermae;eudicotyledons;Gunneridae;Pentapetalae;rosids;fabi ds;Malpighiales;Salicaceae;Saliceae;Salix;Salix purpurea
Roots	comp87029_c0_seq23	comp87029_c0	1569	1189	21.4279	17.6513	Control	0.0842017	1.21395	1.28017	0.963306	100	0	890	1555	84.5	SapurV1A.0034s0360.2.p	0	1131	38.73	topless-related protein	0	PF00400	PTHR22847:SF52	0	0	0	KOG0266	Eukaryota	Viridiplantae	Streptophyta	Saliceae	Salix	Salix purpurea	Eukaryota;Viridiplantae;Streptophyta;Streptophytina;Embryophyta;Tracheophyta;Euphyllophyta;Spermatophyta;Magnoliophyta;Mesangiospermae;eudicotyledons;Gunneridae;Pentapetalae;rosids;fabi ds;Malpighiales;Salicaceae;Saliceae;Salix;Salix purpurea
Roots	comp94485_c4_seq8	comp94485_c4	411	232	28.1143	17.6094	Control	0.203183	1.59655	1.7042	1	68.6	8e-33	124	304	84.87	SapurV1A.3213s0010.1.p	0	1734	4.73	BED finger NBS-LRR resistance protein	GO:0005524;GO:0006915	PF00931	PTHR23155	0	0	0	KOG4658	Eukaryota	Viridiplantae	Streptophyta	Saliceae	Salix	Salix purpurea	Eukaryota;Viridiplantae;Streptophyta;Streptophytina;Embryophyta;Tracheophyta;Euphyllophyta;Spermatophyta;Magnoliophyta;Mesangiospermae;eudicotyledons;Gunneridae;Pentapetalae;rosids;fabi ds;Malpighiales;Salicaceae;Saliceae;Salix;Salix purpurea
Roots	comp92240_c1_seq30	comp92240_c1	1653	2178	11.9229	17.5225	Treatment	0.167216	1.46966	0.722792	0.999597	99.28	6e-164	493	2887	28.78	SapurV1A.0268s0250.1.p	0	450	61.56	U6 snRNA phosphodiesterase	GO:0003735;GO:0005622;GO:0005840;GO:0006412;GO:0005515	PF09749;PF01599;PF00240	PTHR10666	0	0	K02977	KOG3102	Eukaryota	Viridiplantae	Streptophyta	Saliceae	Salix	Salix purpurea	Eukaryota;Viridiplantae;Streptophyta;Streptophytina;Embryophyta;Tracheophyta;Euphyllophyta;Spermatophyta;Magnoliophyta;Mesangiospermae;eudicotyledons;Gunneridae;Pentapetalae;rosids;fabi ds;Malpighiales;Salicaceae;Saliceae;Salix;Salix purpurea
Roots	comp89894_c0_seq6	comp89894_c0	1027	1290	12.8044	17.5094	Treatment	0.135913	1.36745	0.772338	0.999926	100	0	533	1704	46.3	SapurV1A.0879s0090.1.p	0	263	100	14-3-like protein GF14 protein	GO:0019904	PF00244	PTHR18860	0	0	K06630	KOG0841	Eukaryota	Viridiplantae	Streptophyta	Saliceae	Salix	Salix purpurea	Eukaryota;Viridiplantae;Streptophyta;Streptophytina;Embryophyta;Tracheophyta;Euphyllophyta;Spermatophyta;Magnoliophyta;Mesangiospermae;eudicotyledons;Gunneridae;Pentapetalae;rosids;fabi ds;Malpighiales;Salicaceae;Saliceae;Salix;Salix purpurea
Roots	comp76976_c0_seq1	comp76976_c0	438	297	22.8265	17.1713	Control	0.123636	1.32934	1.41329	0.99845	96.24	2e-82	266	401	99.5	SapurV1A.0448s0100.1.p	0	1626	8.18	BAH and TFIIS domain protein	GO:0003677;GO:0005634;GO:0006351;GO:0030528	PF01426;PF08711	PTHR15141:SF6	0	0	0	KOG1886	Eukaryota	Viridiplantae	Streptophyta	Saliceae	Salix	Salix purpurea	Eukaryota;Viridiplantae;Streptophyta;Streptophytina;Embryophyta;Tracheophyta;Euphyllophyta;Spermatophyta;Magnoliophyta;Mesangiospermae;eudicotyledons;Gunneridae;Pentapetalae;rosids;fabi ds;Malpighiales;Salicaceae;Saliceae;Salix;Salix purpurea
Roots	comp94667_c0_seq5	comp94667_c0	888	1635	8.81046	17.0883	Treatment	0.287701	1.93955	0.529039	0.999123	99.69	0	554	2232	42.88	SapurV1A.0243s0240.1.p	0	319	100	OTU-like cysteine protease	0	PF02338	PTHR12419	0	0	0	0	Eukaryota	Viridiplantae	Streptophyta	Saliceae	Salix	Salix purpurea	Eukaryota;Viridiplantae;Streptophyta;Streptophytina;Embryophyta;Tracheophyta;Euphyllophyta;Spermatophyta;Magnoliophyta;Mesangiospermae;eudicotyledons;Gunneridae;Pentapetalae;rosids;fabi ds;Malpighiales;Salicaceae;Saliceae;Salix;Salix purpurea
Roots	comp91277_c0_seq3	comp91277_c0	715	1137	9.7471	16.9224	Treatment	0.239585	1.73614	0.6042	0.990501	100	6e-101	307	1560	28.27	SapurV1A.0155s0150.1.p	0	214	68.69	Phi class glutathione S-transferase	GO:0005515	PF00043;PF02798	PTHR11260:SF55	0	2.5.1.18	K00799	KOG0867	Eukaryota	Viridiplantae	Streptophyta	Saliceae	Salix	Salix purpurea	Eukaryota;Viridiplantae;Streptophyta;Streptophytina;Embryophyta;Tracheophyta;Euphyllophyta;Spermatophyta;Magnoliophyta;Mesangiospermae;eudicotyledons;Gunneridae;Pentapetalae;rosids;fabi ds;Malpighiales;Salicaceae;Saliceae;Salix;Salix purpurea
Roots	comp94027_c2_seq10	comp94027_c2	446	303	22.4232	16.9061	Control	0.122654	1.32634	1.40101	0.954987	0	0	0	0	0	0	0	0	0	0	0	0	0	0	0	0	0	0	0	0	0	0	0	0
Roots	comp91178_c0_seq4	comp91178_c0	748	1044	10.8545	16.8556	Treatment	0.191133	1.55286	0.685508	1	97.62	4e-20	86.3	1437	8.77	SapurV1A.0668s0050.1.p	0	62	67.74	hypothetical protein	0	0	0	0	0	0	0	Eukaryota	Viridiplantae	Streptophyta	Saliceae	Salix	Salix purpurea	Eukaryota;Viridiplantae;Streptophyta;Streptophytina;Embryophyta;Tracheophyta;Euphyllophyta;Spermatophyta;Magnoliophyta;Mesangiospermae;eudicotyledons;Gunneridae;Pentapetalae;rosids;fabi ds;Malpighiales;Salicaceae;Saliceae;Salix;Salix purpurea
Roots	comp94987_c0_seq15	comp94987_c0	1131	1830	9.02477	16.8001	Treatment	0.269876	1.86156	0.578533	0.990931	100	2e-168	339	2538	19.86	SapurV1A.1962s0040.2.p	0	636	26.42	DNA repair protein RadA	GO:0005524	PF00004	PTHR10046:SF25	0	0	0	0	Eukaryota	Viridiplantae	Streptophyta	Saliceae	Salix	Salix purpurea	Eukaryota;Viridiplantae;Streptophyta;Streptophytina;Embryophyta;Tracheophyta;Euphyllophyta;Spermatophyta;Magnoliophyta;Mesangiospermae;eudicotyledons;Gunneridae;Pentapetalae;rosids;fabi ds;Malpighiales;Salicaceae;Saliceae;Salix;Salix purpurea
Roots	comp92443_c0_seq2	comp92443_c0	662	1050	9.90776	16.5628	Treatment	0.223157	1.6717	0.62226	0.975013	100	0	577	1469	59.63	SapurV1A.0056s0710.1.p	0	292	100	male sterility MS5 family protein	GO:0005515	PF00515	PTHR23083:SF200	0	0	0	0	Eukaryota	Viridiplantae	Streptophyta	Saliceae	Salix	Salix purpurea	Eukaryota;Viridiplantae;Streptophyta;Streptophytina;Embryophyta;Tracheophyta;Euphyllophyta;Spermatophyta;Magnoliophyta;Mesangiospermae;eudicotyledons;Gunneridae;Pentapetalae;rosids;fabi ds;Malpighiales;Salicaceae;Saliceae;Salix;Salix purpurea
Roots	comp88673_c0_seq7	comp88673_c0	1327	1902	10.4673	16.5003	Treatment	0.197659	1.57637	0.669806	0.999998	100	0	651	2680	35.26	SapurV1A.0041s0220.2.p	0	315	100	ubiquitin fusion degradation protein	GO:0006511	PF03152	PTHR12555	0	0	0	KOG1816	Eukaryota	Viridiplantae	Streptophyta	Saliceae	Salix	Salix purpurea	Eukaryota;Viridiplantae;Streptophyta;Streptophytina;Embryophyta;Tracheophyta;Euphyllophyta;Spermatophyta;Magnoliophyta;Mesangiospermae;eudicotyledons;Gunneridae;Pentapetalae;rosids;fabi ds;Malpighiales;Salicaceae;Saliceae;Salix;Salix purpurea
Roots	comp89834_c0_seq2	comp89834_c0	104	190	8.15986	16.3928	Treatment	0.30297	2.00895	0.531366	0.999993	0	0	0	0	0	0	0	0	0	0	0	0	0	0	0	0	0	0	0	0	0	0	0	0
Roots	comp91928_c0_seq5	comp91928_c0	3991	3221	18.2059	16.261	Control	0.0490661	1.11961	1.18974	0.999997	99.52	0	1885	4596	68.47	SapurV1A.0016s0070.1.p	0	1049	100	squamosa promoter-binding-like protein	GO:0003677;GO:0005634	PF03110	0	0	0	0	0	Eukaryota	Viridiplantae	Streptophyta	Saliceae	Salix	Salix purpurea	Eukaryota;Viridiplantae;Streptophyta;Streptophytina;Embryophyta;Tracheophyta;Euphyllophyta;Spermatophyta;Magnoliophyta;Mesangiospermae;eudicotyledons;Gunneridae;Pentapetalae;rosids;fabi ds;Malpighiales;Salicaceae;Saliceae;Salix;Salix purpurea
Roots	comp94404_c1_seq95	comp94404_c1	3208	1392	32.6068	16.2159	Control	0.303367	2.01079	2.17286	0.975115	99.55	0	1336	1988	99.9	SapurV1A.0493s0090.1.p	0	990	66.87	galactokinase	GO:0005524;GO:0016301;GO:0016310	PF00288;PF10509	PTHR10457:SF6	0	2.7.1.46	K12446	KOG0631	Eukaryota	Viridiplantae	Streptophyta	Saliceae	Salix	Salix purpurea	Eukaryota;Viridiplantae;Streptophyta;Streptophytina;Embryophyta;Tracheophyta;Euphyllophyta;Spermatophyta;Magnoliophyta;Mesangiospermae;eudicotyledons;Gunneridae;Pentapetalae;rosids;fabi ds;Malpighiales;Salicaceae;Saliceae;Salix;Salix purpurea
Roots	comp95426_c1_seq2	comp95426_c1	571	410	20.1493	15.9249	Control	0.102182	1.26527	1.34291	1	92.42	1e-120	371	595	99.83	SapurV1A.2188s0010.1.p	0	1096	18.07	BED finger NBS-LRR resistance protein	GO:0005524;GO:0006915	PF00931	PTHR23155:SF108	0	0	0	KOG4658	Eukaryota	Viridiplantae	Streptophyta	Saliceae	Salix	Salix purpurea	Eukaryota;Viridiplantae;Streptophyta;Streptophytina;Embryophyta;Tracheophyta;Euphyllophyta;Spermatophyta;Magnoliophyta;Mesangiospermae;eudicotyledons;Gunneridae;Pentapetalae;rosids;fabi ds;Malpighiales;Salicaceae;Saliceae;Salix;Salix purpurea
Roots	comp38999_c0_seq1	comp38999_c0	317	225	20.664	15.88	Control	0.114363	1.30126	1.3713	0.99	0	0	0	0	0	0	0	0	0	0	0	0	0	0	0	0	0	0	0	0	0	0	0	0
Roots	comp95032_c0_seq24	comp95032_c0	1852	1300	20.2172	15.761	Control	0.10814	1.28274	1.36805	1	99.25	0	1022	1910	83.87	SapurV1A.0044s0390.1.p	0	1381	38.74	chromatin remodeling complex subunit	GO:0003676;GO:0004386;GO:0005524;GO:0003677	PF00271;PF00176	PTHR10799:SF133	0	0	0	KOG1002	Eukaryota	Viridiplantae	Streptophyta	Saliceae	Salix	Salix purpurea	Eukaryota;Viridiplantae;Streptophyta;Streptophytina;Embryophyta;Tracheophyta;Euphyllophyta;Spermatophyta;Magnoliophyta;Mesangiospermae;eudicotyledons;Gunneridae;Pentapetalae;rosids;fabi ds;Malpighiales;Salicaceae;Saliceae;Salix;Salix purpurea
Roots	comp80943_c0_seq2	comp80943_c0	278	408	9.87745	15.7567	Treatment	0.202819	1.59522	0.665797	0.992448	100	5e-49	160	598	39.13	SapurV1A.0061s0160.1.p	0	159	49.06	yippee zinc-binding/DNA-binding/Mis18, centromere assembly protein	0	PF03226	PTHR13847:SF40	0	0	0	KOG3399	Eukaryota	Viridiplantae	Streptophyta	Saliceae	Salix	Salix purpurea	Eukaryota;Viridiplantae;Streptophyta;Streptophytina;Embryophyta;Tracheophyta;Euphyllophyta;Spermatophyta;Magnoliophyta;Mesangiospermae;eudicotyledons;Gunneridae;Pentapetalae;rosids;fabi ds;Malpighiales;Salicaceae;Saliceae;Salix;Salix purpurea
Roots	comp89834_c0_seq5	comp89834_c0	303	642	7.33772	15.7382	Treatment	0.331395	2.14484	0.479353	0.979146	99.15	5e-74	231	947	37.06	SapurV1A.0021s0220.1.p	0	220	53.18	tau class glutathione transferase GSTU19	GO:0005515	PF02798;PF00043	PTHR11260:SF16	0	0	0	KOG0406	Eukaryota	Viridiplantae	Streptophyta	Saliceae	Salix	Salix purpurea	Eukaryota;Viridiplantae;Streptophyta;Streptophytina;Embryophyta;Tracheophyta;Euphyllophyta;Spermatophyta;Magnoliophyta;Mesangiospermae;eudicotyledons;Gunneridae;Pentapetalae;rosids;fabi ds;Malpighiales;Salicaceae;Saliceae;Salix;Salix purpurea
Roots	comp93227_c1_seq10	comp93227_c1	3135	2340	18.8466	15.6014	Control	0.0820697	1.20801	1.28677	0.991785	99.68	0	1735	3469	81.12	SapurV1A.0288s0130.1.p	0	952	98.53	chromodomain helicase-DNA-binding protein, putative	GO:0005515	PF00628	PTHR24102:SF48	0	0	0	0	Eukaryota	Viridiplantae	Streptophyta	Saliceae	Salix	Salix purpurea	Eukaryota;Viridiplantae;Streptophyta;Streptophytina;Embryophyta;Tracheophyta;Euphyllophyta;Spermatophyta;Magnoliophyta;Mesangiospermae;eudicotyledons;Gunneridae;Pentapetalae;rosids;fabi ds;Malpighiales;Salicaceae;Saliceae;Salix;Salix purpurea
Roots	comp92497_c0_seq4	comp92497_c0	616	972	9.18732	15.5248	Treatment	0.227837	1.68981	0.614124	0.997001	75.4	4e-102	325	1460	42.95	SapurV1A.0019s1070.1.p	0	683	36.9	heat shock 70 kDa protein	GO:0005524	PF00012	PTHR19375:SF1	0	0	K03283	KOG0102	Eukaryota	Viridiplantae	Streptophyta	Saliceae	Salix	Salix purpurea	Eukaryota;Viridiplantae;Streptophyta;Streptophytina;Embryophyta;Tracheophyta;Euphyllophyta;Spermatophyta;Magnoliophyta;Mesangiospermae;eudicotyledons;Gunneridae;Pentapetalae;rosids;fabi ds;Malpighiales;Salicaceae;Saliceae;Salix;Salix purpurea
Roots	comp91928_c0_seq38	comp91928_c0	4290	2994	20.1682	15.4807	Control	0.114876	1.30279	1.37895	1	99.91	0	2060	4482	71.82	SapurV1A.0554s0130.1.p	0	1073	100	squamosa promoter-binding-like protein	GO:0003677;GO:0005634	PF03110	0	0	0	0	0	Eukaryota	Viridiplantae	Streptophyta	Saliceae	Salix	Salix purpurea	Eukaryota;Viridiplantae;Streptophyta;Streptophytina;Embryophyta;Tracheophyta;Euphyllophyta;Spermatophyta;Magnoliophyta;Mesangiospermae;eudicotyledons;Gunneridae;Pentapetalae;rosids;fabi ds;Malpighiales;Salicaceae;Saliceae;Salix;Salix purpurea
Roots	comp92342_c1_seq3	comp92342_c1	3991	2402	23.3484	15.4218	Control	0.180123	1.51399	1.6066	0.999971	99.87	0	1454	3593	66.63	SapurV1A.0957s0140.1.p	0	798	100	calcium-binding EF hand protein	GO:0005515	PF00515	PTHR23083:SF9	0	0	0	0	Eukaryota	Viridiplantae	Streptophyta	Saliceae	Salix	Salix purpurea	Eukaryota;Viridiplantae;Streptophyta;Streptophytina;Embryophyta;Tracheophyta;Euphyllophyta;Spermatophyta;Magnoliophyta;Mesangiospermae;eudicotyledons;Gunneridae;Pentapetalae;rosids;fabi ds;Malpighiales;Salicaceae;Saliceae;Salix;Salix purpurea
Roots	comp95599_c0_seq1	comp95599_c0	501	600	11.5171	15.3997	Treatment	0.126169	1.33712	0.797321	0.970719	100	1e-115	335	904	59.4	SapurV1A.0054s0550.1.p	0	179	100	hypothetical protein	0	0	0	0	0	0	0	Eukaryota	Viridiplantae	Streptophyta	Saliceae	Salix	Salix purpurea	Eukaryota;Viridiplantae;Streptophyta;Streptophytina;Embryophyta;Tracheophyta;Euphyllophyta;Spermatophyta;Magnoliophyta;Mesangiospermae;eudicotyledons;Gunneridae;Pentapetalae;rosids;fabi ds;Malpighiales;Salicaceae;Saliceae;Salix;Salix purpurea
Roots	comp87356_c0_seq3	comp87356_c0	278	391	9.65867	15.233	Treatment	0.197869	1.57714	0.674402	0.967305	100	3e-37	132	597	32.16	SapurV1A.0017s0480.1.p	0	229	27.95	seven transmembrane domain protein	0	PF09767	PTHR12869	0	0	0	KOG3236	Eukaryota	Viridiplantae	Streptophyta	Saliceae	Salix	Salix purpurea	Eukaryota;Viridiplantae;Streptophyta;Streptophytina;Embryophyta;Tracheophyta;Euphyllophyta;Spermatophyta;Magnoliophyta;Mesangiospermae;eudicotyledons;Gunneridae;Pentapetalae;rosids;fabi ds;Malpighiales;Salicaceae;Saliceae;Salix;Salix purpurea
Roots	comp87183_c0_seq2	comp87183_c0	205	654	4.95566	15.1946	Treatment	0.486588	3.06611	0.320795	0.999924	99.22	5e-135	392	1000	77.1	SapurV1A.0580s0100.1.p	0	323	79.57	quinone oxidoreductase-like protein	GO:0008270;GO:0016491;GO:0055114	PF08240;PF00107	PTHR11695:SF34	0	0	0	KOG1198	Eukaryota	Viridiplantae	Streptophyta	Saliceae	Salix	Salix purpurea	Eukaryota;Viridiplantae;Streptophyta;Streptophytina;Embryophyta;Tracheophyta;Euphyllophyta;Spermatophyta;Magnoliophyta;Mesangiospermae;eudicotyledons;Gunneridae;Pentapetalae;rosids;fabi ds;Malpighiales;Salicaceae;Saliceae;Salix;Salix purpurea
Roots	comp89092_c0_seq1	comp89092_c0	189	482	6.16972	15.183	Treatment	0.391093	2.46089	0.401154	0.995091	80.65	1e-05	47	737	12.62	SapurV1A.0887s0080.1.p	0	784	3.95	Serine/Threonine-kinase	GO:0048544;GO:0004674;GO:0005529;GO:0004672;GO:0005524;GO:0006468	PF00954;PF11883;PF08276;PF01453;PF00069	PTHR24420:SF703	0	0	0	KOG1187	Eukaryota	Viridiplantae	Streptophyta	Saliceae	Salix	Salix purpurea	Eukaryota;Viridiplantae;Streptophyta;Streptophytina;Embryophyta;Tracheophyta;Euphyllophyta;Spermatophyta;Magnoliophyta;Mesangiospermae;eudicotyledons;Gunneridae;Pentapetalae;rosids;fabi ds;Malpighiales;Salicaceae;Saliceae;Salix;Salix purpurea
Roots	comp94782_c0_seq18	comp94782_c0	528	746	9.5734	15.1368	Treatment	0.198968	1.58113	0.672792	0.968544	98.15	2e-176	500	1144	71.07	SapurV1A.0025s0860.1.p	0	368	73.64	cysteine protease-like protein, putative	GO:0006508;GO:0008234	PF00112;PF08246	PTHR12411:SF42	0	3.4.22.-	K01376	KOG1542	Eukaryota	Viridiplantae	Streptophyta	Saliceae	Salix	Salix purpurea	Eukaryota;Viridiplantae;Streptophyta;Streptophytina;Embryophyta;Tracheophyta;Euphyllophyta;Spermatophyta;Magnoliophyta;Mesangiospermae;eudicotyledons;Gunneridae;Pentapetalae;rosids;fabi ds;Malpighiales;Salicaceae;Saliceae;Salix;Salix purpurea
Roots	comp94443_c0_seq24	comp94443_c0	612	742	11.0874	15.0564	Treatment	0.132891	1.35797	0.788301	0.995643	93.97	3e-159	458	1143	60.89	Potri.015G055300.1	0	386	60.1	NoDescription	0	PF04371	0	0	3.5.3.12	K10536	0	Eukaryota	Viridiplantae	Streptophyta	Saliceae	Populus	Populus trichocarpa	Eukaryota;Viridiplantae;Streptophyta;Streptophytina;Embryophyta;Tracheophyta;Euphyllophyta;Spermatophyta;Magnoliophyta;Mesangiospermae;Eudicotyledons;Gunneridae;Pentapetalae;Rosids;Fabi ds;Malpighiales;Salicaceae;Saliceae;Populus;Populus trichocarpa
Roots	comp95011_c0_seq32	comp95011_c0	18	307	0.73433	15.0502	Treatment	1.31165	20.4952	0.0553676	0.986088	100	2e-76	235	464	95.04	SapurV1A.0113s0470.1.p	0	338	43.49	BURP domain protein	0	PF03181	0	0	0	0	0	Eukaryota	Viridiplantae	Streptophyta	Saliceae	Salix	Salix purpurea	Eukaryota;Viridiplantae;Streptophyta;Streptophytina;Embryophyta;Tracheophyta;Euphyllophyta;Spermatophyta;Magnoliophyta;Mesangiospermae;eudicotyledons;Gunneridae;Pentapetalae;rosids;fabi ds;Malpighiales;Salicaceae;Saliceae;Salix;Salix purpurea
Roots	comp89273_c1_seq29	comp89273_c1	953	1154	11.1393	14.9771	Treatment	0.12857	1.34453	0.793722	0.999997	100	3e-124	370	1786	41.32	SapurV1A.0042s0650.1.p	0	246	100	RING finger protein	0	PF00097	PTHR22764:SF20	0	0	0	0	Eukaryota	Viridiplantae	Streptophyta	Saliceae	Salix	Salix purpurea	Eukaryota;Viridiplantae;Streptophyta;Streptophytina;Embryophyta;Tracheophyta;Euphyllophyta;Spermatophyta;Magnoliophyta;Mesangiospermae;eudicotyledons;Gunneridae;Pentapetalae;rosids;fabi ds;Malpighiales;Salicaceae;Saliceae;Salix;Salix purpurea
Roots	comp93844_c2_seq14	comp93844_c2	249	1088	2.77789	14.9664	Treatment	0.731402	5.38768	0.209987	0.9699	100	0	808	1671	75.4	SapurV1A.0269s0260.1.p	0	424	99.06	ATP-citrate synthase	0	PF08442	PTHR23118	0	2.3.3.8	K01648	KOG1254	Eukaryota	Viridiplantae	Streptophyta	Saliceae	Salix	Salix purpurea	Eukaryota;Viridiplantae;Streptophyta;Streptophytina;Embryophyta;Tracheophyta;Euphyllophyta;Spermatophyta;Magnoliophyta;Mesangiospermae;eudicotyledons;Gunneridae;Pentapetalae;rosids;fabi ds;Malpighiales;Salicaceae;Saliceae;Salix;Salix purpurea
Roots	comp88284_c2_seq5	comp88284_c2	799	1092	10.0675	14.8988	Treatment	0.170228	1.47988	0.713251	0.997812	100	1e-139	408	1698	38.34	SapurV1A.0125s0200.2.p	0	217	100	60S ribosomal protein L10a	GO:0003723;GO:0003735;GO:0006412;GO:0015934	PF00687	PTHR23105:SF4	0	0	K02865	KOG1570	Eukaryota	Viridiplantae	Streptophyta	Saliceae	Salix	Salix purpurea	Eukaryota;Viridiplantae;Streptophyta;Streptophytina;Embryophyta;Tracheophyta;Euphyllophyta;Spermatophyta;Magnoliophyta;Mesangiospermae;eudicotyledons;Gunneridae;Pentapetalae;rosids;fabi ds;Malpighiales;Salicaceae;Saliceae;Salix;Salix purpurea
Roots	comp84126_c0_seq3	comp84126_c0	323	450	9.69171	14.8899	Treatment	0.186491	1.53635	0.6859	0.995404	100	1e-22	90.5	704	17.9	SapurV1A.0768s0020.1.p	0	67	62.69	hypothetical protein	0	0	0	0	0	0	0	Eukaryota	Viridiplantae	Streptophyta	Saliceae	Salix	Salix purpurea	Eukaryota;Viridiplantae;Streptophyta;Streptophytina;Embryophyta;Tracheophyta;Euphyllophyta;Spermatophyta;Magnoliophyta;Mesangiospermae;eudicotyledons;Gunneridae;Pentapetalae;rosids;fabi ds;Malpighiales;Salicaceae;Saliceae;Salix;Salix purpurea
Roots	comp95076_c0_seq16	comp95076_c0	372	252	20.1145	14.8868	Control	0.130706	1.35116	1.42817	0.999922	0	0	0	0	0	0	0	0	0	0	0	0	0	0	0	0	0	0	0	0	0	0	0	0
Roots	comp91430_c2_seq9	comp91430_c2	728	838	11.6223	14.877	Treatment	0.107224	1.28004	0.83176	0.95612	100	1e-104	320	1306	35.83	SapurV1A.0053s0850.1.p	0	379	41.16	actin-related protein 2/3 complex subunit 1	0	PF00400;PF07676	PTHR10709	0	0	K05757	KOG1523	Eukaryota	Viridiplantae	Streptophyta	Saliceae	Salix	Salix purpurea	Eukaryota;Viridiplantae;Streptophyta;Streptophytina;Embryophyta;Tracheophyta;Euphyllophyta;Spermatophyta;Magnoliophyta;Mesangiospermae;eudicotyledons;Gunneridae;Pentapetalae;rosids;fabi ds;Malpighiales;Salicaceae;Saliceae;Salix;Salix purpurea
Roots	comp91738_c1_seq50	comp91738_c1	717	964	10.1093	14.8695	Treatment	0.167576	1.47088	0.719808	0.999339	99.7	0	605	1501	65.56	SapurV1A.0047s0520.2.p	0	328	100	type 2 acyl-CoA diacylglycerol acyltransferase	GO:0016747	PF03982	PTHR12317	0	2.3.1.22	K14457	KOG0831	Eukaryota	Viridiplantae	Streptophyta	Saliceae	Salix	Salix purpurea	Eukaryota;Viridiplantae;Streptophyta;Streptophytina;Embryophyta;Tracheophyta;Euphyllophyta;Spermatophyta;Magnoliophyta;Mesangiospermae;eudicotyledons;Gunneridae;Pentapetalae;rosids;fabi ds;Malpighiales;Salicaceae;Saliceae;Salix;Salix purpurea
Roots	comp94208_c0_seq4	comp94208_c0	614	770	10.6282	14.856	Treatment	0.145443	1.39779	0.761873	0.98386	99.48	1e-137	395	1205	47.8	SapurV1A.0252s0290.1.p	0	192	100	cytochrome oxidase complex assembly protein	0	0	0	0	0	0	0	Eukaryota	Viridiplantae	Streptophyta	Saliceae	Salix	Salix purpurea	Eukaryota;Viridiplantae;Streptophyta;Streptophytina;Embryophyta;Tracheophyta;Euphyllophyta;Spermatophyta;Magnoliophyta;Mesangiospermae;eudicotyledons;Gunneridae;Pentapetalae;rosids;fabi ds;Malpighiales;Salicaceae;Saliceae;Salix;Salix purpurea
Roots	comp70549_c1_seq2	comp70549_c1	93	161	7.57622	14.8383	Treatment	0.291931	1.95853	0.545839	0.992266	0	0	0	0	0	0	0	0	0	0	0	0	0	0	0	0	0	0	0	0	0	0	0	0
Roots	comp79658_c0_seq1	comp79658_c0	582	770	10.1029	14.8347	Treatment	0.166835	1.46837	0.722522	1	100	7e-135	390	1205	54.02	SapurV1A.0070s0610.1.p	0	217	100	DNA repair REX1-B protein	0	0	0	0	0	0	0	Eukaryota	Viridiplantae	Streptophyta	Saliceae	Salix	Salix purpurea	Eukaryota;Viridiplantae;Streptophyta;Streptophytina;Embryophyta;Tracheophyta;Euphyllophyta;Spermatophyta;Magnoliophyta;Mesangiospermae;eudicotyledons;Gunneridae;Pentapetalae;rosids;fabi ds;Malpighiales;Salicaceae;Saliceae;Salix;Salix purpurea
Roots	comp90659_c0_seq3	comp90659_c0	941	1362	9.45578	14.7453	Treatment	0.192956	1.55939	0.670389	0.998366	93.44	0	658	2146	63.89	SapurV1A.0361s0040.1.p	0	430	100	RNA-binding motif protein	GO:0003676	PF00076	PTHR24012:SF67	0	0	0	KOG0148	Eukaryota	Viridiplantae	Streptophyta	Saliceae	Salix	Salix purpurea	Eukaryota;Viridiplantae;Streptophyta;Streptophytina;Embryophyta;Tracheophyta;Euphyllophyta;Spermatophyta;Magnoliophyta;Mesangiospermae;eudicotyledons;Gunneridae;Pentapetalae;rosids;fabi ds;Malpighiales;Salicaceae;Saliceae;Salix;Salix purpurea
Roots	comp90758_c1_seq1	comp90758_c1	1417	1784	10.7732	14.7127	Treatment	0.135349	1.36568	0.768518	0.999898	100	0	835	2814	43.71	SapurV1A.0418s0240.1.p	0	422	97.16	succinyl-CoA ligase [GDP-forming] subunit beta	GO:0003824;GO:0008152	PF00549;PF08442	PTHR11815	0	6.2.1.4;6.2.1.5	K01900	KOG2799	Eukaryota	Viridiplantae	Streptophyta	Saliceae	Salix	Salix purpurea	Eukaryota;Viridiplantae;Streptophyta;Streptophytina;Embryophyta;Tracheophyta;Euphyllophyta;Spermatophyta;Magnoliophyta;Mesangiospermae;eudicotyledons;Gunneridae;Pentapetalae;rosids;fabi ds;Malpighiales;Salicaceae;Saliceae;Salix;Salix purpurea
Roots	comp65399_c0_seq1	comp65399_c0	781	643	16.3146	14.6946	Control	0.0454187	1.11024	1.17664	0.956306	100	4e-180	518	1012	74.11	SapurV1A.1457s0020.1.p	0	646	38.7	stress-induced receptor-like kinase	GO:0004672;GO:0005524;GO:0006468	PF00069	PTHR24420:SF441	0	0	0	KOG1187	Eukaryota	Viridiplantae	Streptophyta	Saliceae	Salix	Salix purpurea	Eukaryota;Viridiplantae;Streptophyta;Streptophytina;Embryophyta;Tracheophyta;Euphyllophyta;Spermatophyta;Magnoliophyta;Mesangiospermae;eudicotyledons;Gunneridae;Pentapetalae;rosids;fabi ds;Malpighiales;Salicaceae;Saliceae;Salix;Salix purpurea
Roots	comp62057_c0_seq1	comp62057_c0	652	852	10.0951	14.6103	Treatment	0.160548	1.44727	0.729763	0.997676	100	0	558	1358	59.65	SapurV1A.0529s0020.1.p	0	277	97.47	U3 containing 90S pre-ribosomal complex subunit	0	0	PTHR24772:SF93	0	0	0	0	Eukaryota	Viridiplantae	Streptophyta	Saliceae	Salix	Salix purpurea	Eukaryota;Viridiplantae;Streptophyta;Streptophytina;Embryophyta;Tracheophyta;Euphyllophyta;Spermatophyta;Magnoliophyta;Mesangiospermae;eudicotyledons;Gunneridae;Pentapetalae;rosids;fabi ds;Malpighiales;Salicaceae;Saliceae;Salix;Salix purpurea
Roots	comp91972_c0_seq11	comp91972_c0	2075	1591	17.0761	14.5263	Control	0.0702329	1.17553	1.25195	0.998681	99.84	0	1084	2539	74.79	SapurV1A.1377s0070.1.p	0	633	100	MAP kinase kinase kinase	GO:0004672;GO:0005524;GO:0006468	PF00069	PTHR24361:SF64	0	0	0	KOG0198	Eukaryota	Viridiplantae	Streptophyta	Saliceae	Salix	Salix purpurea	Eukaryota;Viridiplantae;Streptophyta;Streptophytina;Embryophyta;Tracheophyta;Euphyllophyta;Spermatophyta;Magnoliophyta;Mesangiospermae;eudicotyledons;Gunneridae;Pentapetalae;rosids;fabi ds;Malpighiales;Salicaceae;Saliceae;Salix;Salix purpurea
Roots	comp94615_c6_seq3	comp94615_c6	1181	1431	10.8011	14.4811	Treatment	0.127333	1.3407	0.79184	0.999995	98.06	0	939	2296	60.63	SapurV1A.0259s0100.1.p	0	464	100	cystathionine beta-lyase	GO:0006520;GO:0030170	PF01053	PTHR11808:SF18	0	4.4.1.8	K01760	KOG0053	Eukaryota	Viridiplantae	Streptophyta	Saliceae	Salix	Salix purpurea	Eukaryota;Viridiplantae;Streptophyta;Streptophytina;Embryophyta;Tracheophyta;Euphyllophyta;Spermatophyta;Magnoliophyta;Mesangiospermae;eudicotyledons;Gunneridae;Pentapetalae;rosids;fabi ds;Malpighiales;Salicaceae;Saliceae;Salix;Salix purpurea
Roots	comp66250_c0_seq2	comp66250_c0	425	1575	4.24834	14.4047	Treatment	0.530283	3.39065	0.283223	0.999743	91.44	0	597	2541	38.61	Potri.013G040000.1	0	349	93.7	NoDescription	GO:0055114;GO:0016491	PF00248	PTHR11732:SF12	0	0	0	KOG1575	Eukaryota	Viridiplantae	Streptophyta	Saliceae	Populus	Populus trichocarpa	Eukaryota;Viridiplantae;Streptophyta;Streptophytina;Embryophyta;Tracheophyta;Euphyllophyta;Spermatophyta;Magnoliophyta;Mesangiospermae;Eudicotyledons;Gunneridae;Pentapetalae;Rosids;Fabi ds;Malpighiales;Salicaceae;Saliceae;Populus;Populus trichocarpa
Roots	comp95400_c2_seq1	comp95400_c2	258	126	26.4002	14.3446	Control	0.264919	1.84043	1.96947	0.998721	0	0	0	0	0	0	0	0	0	0	0	0	0	0	0	0	0	0	0	0	0	0	0	0
Roots	comp89214_c0_seq3	comp89214_c0	655	940	9.24093	14.248	Treatment	0.188038	1.54183	0.68299	0.99728	100	0	571	1531	60.74	SapurV1A.0431s0010.1.p	0	310	100	pyridoxal biosynthesis protein PDX1, putative	GO:0042823	PF01680	PTHR22854:SF9	0	4.-.-.-	K06215	KOG1606	Eukaryota	Viridiplantae	Streptophyta	Saliceae	Salix	Salix purpurea	Eukaryota;Viridiplantae;Streptophyta;Streptophytina;Embryophyta;Tracheophyta;Euphyllophyta;Spermatophyta;Magnoliophyta;Mesangiospermae;eudicotyledons;Gunneridae;Pentapetalae;rosids;fabi ds;Malpighiales;Salicaceae;Saliceae;Salix;Salix purpurea
Roots	comp78105_c0_seq3	comp78105_c0	576	686	11.019	14.214	Treatment	0.110574	1.28995	0.816284	0.999709	99.55	3e-161	456	1117	59.62	SapurV1A.0338s0060.1.p	0	222	100	nucleic acid-binding protein, putative	GO:0003723	PF00013	PTHR12826	0	0	K11884	KOG3273	Eukaryota	Viridiplantae	Streptophyta	Saliceae	Salix	Salix purpurea	Eukaryota;Viridiplantae;Streptophyta;Streptophytina;Embryophyta;Tracheophyta;Euphyllophyta;Spermatophyta;Magnoliophyta;Mesangiospermae;eudicotyledons;Gunneridae;Pentapetalae;rosids;fabi ds;Malpighiales;Salicaceae;Saliceae;Salix;Salix purpurea
Roots	comp85499_c0_seq7	comp85499_c0	497	679	9.3978	14.0423	Treatment	0.174412	1.49421	0.707549	0.999996	100	7e-148	422	1123	61.71	SapurV1A.0389s0320.1.p	0	231	100	DNA-directed RNA polymerase, putative	0	0	0	0	0	0	0	Eukaryota	Viridiplantae	Streptophyta	Saliceae	Salix	Salix purpurea	Eukaryota;Viridiplantae;Streptophyta;Streptophytina;Embryophyta;Tracheophyta;Euphyllophyta;Spermatophyta;Magnoliophyta;Mesangiospermae;eudicotyledons;Gunneridae;Pentapetalae;rosids;fabi ds;Malpighiales;Salicaceae;Saliceae;Salix;Salix purpurea
Roots	comp84362_c0_seq2	comp84362_c0	227	126	22.4173	14.0298	Control	0.203532	1.59784	1.69662	0.982184	81.16	1e-31	118	209	99.04	SapurV1A.2426s0020.1.p	0	1612	4.28	CC-NBS-LRR resistance protein	GO:0005524;GO:0006915	PF00931	PTHR23155	0	0	0	KOG4658	Eukaryota	Viridiplantae	Streptophyta	Saliceae	Salix	Salix purpurea	Eukaryota;Viridiplantae;Streptophyta;Streptophytina;Embryophyta;Tracheophyta;Euphyllophyta;Spermatophyta;Magnoliophyta;Mesangiospermae;eudicotyledons;Gunneridae;Pentapetalae;rosids;fabi ds;Malpighiales;Salicaceae;Saliceae;Salix;Salix purpurea
Roots	comp88241_c0_seq2	comp88241_c0	794	983	10.4973	14.0281	Treatment	0.12592	1.33635	0.783793	0.996446	100	1e-151	439	1627	42.59	SapurV1A.0099s0280.1.p	0	231	100	decoy	0	PF11788	PTHR13124:SF2	0	0	0	KOG4548	Eukaryota	Viridiplantae	Streptophyta	Saliceae	Salix	Salix purpurea	Eukaryota;Viridiplantae;Streptophyta;Streptophytina;Embryophyta;Tracheophyta;Euphyllophyta;Spermatophyta;Magnoliophyta;Mesangiospermae;eudicotyledons;Gunneridae;Pentapetalae;rosids;fabi ds;Malpighiales;Salicaceae;Saliceae;Salix;Salix purpurea
Roots	comp80703_c0_seq2	comp80703_c0	248	748	4.65863	13.9932	Treatment	0.477658	3.00371	0.333162	1	99.53	8e-154	438	1239	52.06	SapurV1A.0549s0090.1.p	0	215	100	glutathione S-transferase	GO:0005515	PF02798;PF00043	PTHR11260:SF55	0	2.5.1.18	K00799	KOG0867	Eukaryota	Viridiplantae	Streptophyta	Saliceae	Salix	Salix purpurea	Eukaryota;Viridiplantae;Streptophyta;Streptophytina;Embryophyta;Tracheophyta;Euphyllophyta;Spermatophyta;Magnoliophyta;Mesangiospermae;eudicotyledons;Gunneridae;Pentapetalae;rosids;fabi ds;Malpighiales;Salicaceae;Saliceae;Salix;Salix purpurea
Roots	comp86938_c0_seq2	comp86938_c0	953	1132	10.8239	13.9298	Treatment	0.109562	1.28695	0.814848	0.96647	100	1e-177	511	1887	47.69	SapurV1A.0041s0770.1.p	0	300	100	C2 domain protein	GO:0005515	PF00168	PTHR22949	0	0	0	KOG1030	Eukaryota	Viridiplantae	Streptophyta	Saliceae	Salix	Salix purpurea	Eukaryota;Viridiplantae;Streptophyta;Streptophytina;Embryophyta;Tracheophyta;Euphyllophyta;Spermatophyta;Magnoliophyta;Mesangiospermae;eudicotyledons;Gunneridae;Pentapetalae;rosids;fabi ds;Malpighiales;Salicaceae;Saliceae;Salix;Salix purpurea
Roots	comp89374_c0_seq9	comp89374_c0	209	309	8.5931	13.837	Treatment	0.206891	1.61024	0.651063	0.997093	100	4e-73	235	518	64.86	SapurV1A.0099s0360.1.p	0	647	17.31	angustifolia protein	GO:0016616;GO:0048037	PF02826	PTHR10996:SF1	0	0	0	KOG0067	Eukaryota	Viridiplantae	Streptophyta	Saliceae	Salix	Salix purpurea	Eukaryota;Viridiplantae;Streptophyta;Streptophytina;Embryophyta;Tracheophyta;Euphyllophyta;Spermatophyta;Magnoliophyta;Mesangiospermae;eudicotyledons;Gunneridae;Pentapetalae;rosids;fabi ds;Malpighiales;Salicaceae;Saliceae;Salix;Salix purpurea
Roots	comp91087_c1_seq3	comp91087_c1	2157	1875	14.4356	13.7823	Control	0.0201133	1.0474	1.10825	0.994518	99.25	0	1813	3154	88.55	SapurV1A.0791s0130.1.p	0	931	100	flowering time control protein FPA, putative	GO:0003676	PF00076;PF07744	PTHR23189:SF31	0	0	0	KOG0123	Eukaryota	Viridiplantae	Streptophyta	Saliceae	Salix	Salix purpurea	Eukaryota;Viridiplantae;Streptophyta;Streptophytina;Embryophyta;Tracheophyta;Euphyllophyta;Spermatophyta;Magnoliophyta;Mesangiospermae;eudicotyledons;Gunneridae;Pentapetalae;rosids;fabi ds;Malpighiales;Salicaceae;Saliceae;Salix;Salix purpurea
Roots	comp93449_c0_seq14	comp93449_c0	1050	1442	9.22216	13.673	Treatment	0.17103	1.48262	0.705407	0.978988	97.67	0	1125	2447	73.56	SapurV1A.0313s0100.1.p	0	600	99.33	lysine-tRNA ligase	GO:0000166;GO:0004812;GO:0005524;GO:0005737;GO:0006412;GO:0006418;GO:0003676	PF00152;PF01336	PTHR22594:SF4	0	6.1.1.6	K04567	KOG1885	Eukaryota	Viridiplantae	Streptophyta	Saliceae	Salix	Salix purpurea	Eukaryota;Viridiplantae;Streptophyta;Streptophytina;Embryophyta;Tracheophyta;Euphyllophyta;Spermatophyta;Magnoliophyta;Mesangiospermae;eudicotyledons;Gunneridae;Pentapetalae;rosids;fabi ds;Malpighiales;Salicaceae;Saliceae;Salix;Salix purpurea
Roots	comp80048_c2_seq1	comp80048_c2	223	160	17.236	13.6629	Control	0.100893	1.26152	1.3376	0.956948	100	2e-55	188	271	99.63	SapurV1A.0448s0110.1.p	0	1648	5.46	BAH and TFIIS domain protein	GO:0003677;GO:0005634;GO:0006351;GO:0030528	PF01426;PF08711	PTHR15141:SF6	0	0	0	KOG1886	Eukaryota	Viridiplantae	Streptophyta	Saliceae	Salix	Salix purpurea	Eukaryota;Viridiplantae;Streptophyta;Streptophytina;Embryophyta;Tracheophyta;Euphyllophyta;Spermatophyta;Magnoliophyta;Mesangiospermae;eudicotyledons;Gunneridae;Pentapetalae;rosids;fabi ds;Malpighiales;Salicaceae;Saliceae;Salix;Salix purpurea
Roots	comp93951_c3_seq1	comp93951_c3	2028	2230	11.2851	13.6237	Treatment	0.0817907	1.20723	0.876195	0.95938	99.65	5e-165	497	3801	22.42	SapurV1A.0122s0260.1.p	0	284	100	U2 small nuclear ribonucleoprotein A	0	0	PTHR10552	0	0	K11092	KOG1644	Eukaryota	Viridiplantae	Streptophyta	Saliceae	Salix	Salix purpurea	Eukaryota;Viridiplantae;Streptophyta;Streptophytina;Embryophyta;Tracheophyta;Euphyllophyta;Spermatophyta;Magnoliophyta;Mesangiospermae;eudicotyledons;Gunneridae;Pentapetalae;rosids;fabi ds;Malpighiales;Salicaceae;Saliceae;Salix;Salix purpurea
Roots	comp54885_c0_seq1	comp54885_c0	330	458	9.11555	13.5898	Treatment	0.17343	1.49084	0.703029	0.983195	86.49	3e-33	119	780	28.46	Potri.010G118400.1	0	73	100	NoDescription	0	0	0	0	0	0	0	Eukaryota	Viridiplantae	Streptophyta	Saliceae	Populus	Populus trichocarpa	Eukaryota;Viridiplantae;Streptophyta;Streptophytina;Embryophyta;Tracheophyta;Euphyllophyta;Spermatophyta;Magnoliophyta;Mesangiospermae;Eudicotyledons;Gunneridae;Pentapetalae;Rosids;Fabi ds;Malpighiales;Salicaceae;Saliceae;Populus;Populus trichocarpa
Roots	comp76441_c0_seq5	comp76441_c0	665	807	10.1422	13.5192	Treatment	0.124818	1.33296	0.790212	0.994847	99.65	0	583	1386	62.12	SapurV1A.0275s0080.1.p	0	439	65.38	plant/K8E10-2 protein, putative	0	PF11891	0	0	0	0	0	Eukaryota	Viridiplantae	Streptophyta	Saliceae	Salix	Salix purpurea	Eukaryota;Viridiplantae;Streptophyta;Streptophytina;Embryophyta;Tracheophyta;Euphyllophyta;Spermatophyta;Magnoliophyta;Mesangiospermae;eudicotyledons;Gunneridae;Pentapetalae;rosids;fabi ds;Malpighiales;Salicaceae;Saliceae;Salix;Salix purpurea
Roots	comp71239_c1_seq1	comp71239_c1	292	446	8.21683	13.5186	Treatment	0.216229	1.64524	0.63153	0.978929	100	5e-26	104	769	19.51	SapurV1A.0275s0040.1.p	0	240	20.83	glycoprotein	GO:0005759	PF02330	PTHR10826:SF1	0	0	0	KOG2536	Eukaryota	Viridiplantae	Streptophyta	Saliceae	Salix	Salix purpurea	Eukaryota;Viridiplantae;Streptophyta;Streptophytina;Embryophyta;Tracheophyta;Euphyllophyta;Spermatophyta;Magnoliophyta;Mesangiospermae;eudicotyledons;Gunneridae;Pentapetalae;rosids;fabi ds;Malpighiales;Salicaceae;Saliceae;Salix;Salix purpurea
Roots	comp87692_c0_seq3	comp87692_c0	3145	2423	15.8573	13.4454	Control	0.0716528	1.17938	1.2516	0.996672	100	0	2167	4164	79.47	SapurV1A.0116s0090.1.p	0	1103	100	suppressor of RPS4-RLD 1/TPR domain protein	GO:0005515	PF00515	PTHR23083:SF2	0	0	0	KOG0548	Eukaryota	Viridiplantae	Streptophyta	Saliceae	Salix	Salix purpurea	Eukaryota;Viridiplantae;Streptophyta;Streptophytina;Embryophyta;Tracheophyta;Euphyllophyta;Spermatophyta;Magnoliophyta;Mesangiospermae;eudicotyledons;Gunneridae;Pentapetalae;rosids;fabi ds;Malpighiales;Salicaceae;Saliceae;Salix;Salix purpurea
Roots	comp93684_c0_seq20	comp93684_c0	862	1060	10.0495	13.4347	Treatment	0.126083	1.33685	0.785385	0.967255	99.6	2e-155	451	1836	41.18	SapurV1A.0477s0110.1.p	0	252	100	cyclin-C1 protein	GO:0000079;GO:0006355;GO:0019901	PF00134	PTHR10026:SF7	0	0	0	KOG0794	Eukaryota	Viridiplantae	Streptophyta	Saliceae	Salix	Salix purpurea	Eukaryota;Viridiplantae;Streptophyta;Streptophytina;Embryophyta;Tracheophyta;Euphyllophyta;Spermatophyta;Magnoliophyta;Mesangiospermae;eudicotyledons;Gunneridae;Pentapetalae;rosids;fabi ds;Malpighiales;Salicaceae;Saliceae;Salix;Salix purpurea
Roots	comp91931_c1_seq13	comp91931_c1	991	1502	8.29479	13.4296	Treatment	0.209258	1.61904	0.64269	0.954393	83.12	1e-35	139	2593	8.91	SapurV1A.0650s0070.1.p	0	259	29.73	R2R3-MYB transcription factor, putative	0	PF00249	PTHR10641	0	0	0	0	Eukaryota	Viridiplantae	Streptophyta	Saliceae	Salix	Salix purpurea	Eukaryota;Viridiplantae;Streptophyta;Streptophytina;Embryophyta;Tracheophyta;Euphyllophyta;Spermatophyta;Magnoliophyta;Mesangiospermae;eudicotyledons;Gunneridae;Pentapetalae;rosids;fabi ds;Malpighiales;Salicaceae;Saliceae;Salix;Salix purpurea
Roots	comp71565_c0_seq8	comp71565_c0	586	776	9.11609	13.4236	Treatment	0.168059	1.47251	0.717275	0.97442	100	0	571	1346	65.75	SapurV1A.0092s0050.1.p	0	309	95.47	inner membrane translocase complex, subunit Tim44, related protein, putative	GO:0005744;GO:0006886;GO:0015450	PF04280	0	0	0	0	0	Eukaryota	Viridiplantae	Streptophyta	Saliceae	Salix	Salix purpurea	Eukaryota;Viridiplantae;Streptophyta;Streptophytina;Embryophyta;Tracheophyta;Euphyllophyta;Spermatophyta;Magnoliophyta;Mesangiospermae;eudicotyledons;Gunneridae;Pentapetalae;rosids;fabi ds;Malpighiales;Salicaceae;Saliceae;Salix;Salix purpurea
Roots	comp91077_c2_seq4	comp91077_c2	960	1292	8.95616	13.2983	Treatment	0.171673	1.48482	0.713187	0.984097	99.63	0	549	2257	35.49	SapurV1A.0122s0580.1.p	0	268	99.63	haloacid dehalogenase-like hydrolase domain protein	GO:0003824;GO:0008152	PF00702	PTHR12725:SF5	0	0	0	KOG3085	Eukaryota	Viridiplantae	Streptophyta	Saliceae	Salix	Salix purpurea	Eukaryota;Viridiplantae;Streptophyta;Streptophytina;Embryophyta;Tracheophyta;Euphyllophyta;Spermatophyta;Magnoliophyta;Mesangiospermae;eudicotyledons;Gunneridae;Pentapetalae;rosids;fabi ds;Malpighiales;Salicaceae;Saliceae;Salix;Salix purpurea
Roots	comp90631_c0_seq2	comp90631_c0	1259	1580	9.71899	13.2712	Treatment	0.13529	1.36549	0.772097	0.965003	92.97	0	1196	2761	68.02	SapurV1A.0047s0680.1.p	0	626	100	dehydration-responsive family protein	GO:0008168	PF03141	PTHR10108:SF54	0	0	0	0	Eukaryota	Viridiplantae	Streptophyta	Saliceae	Salix	Salix purpurea	Eukaryota;Viridiplantae;Streptophyta;Streptophytina;Embryophyta;Tracheophyta;Euphyllophyta;Spermatophyta;Magnoliophyta;Mesangiospermae;eudicotyledons;Gunneridae;Pentapetalae;rosids;fabi ds;Malpighiales;Salicaceae;Saliceae;Salix;Salix purpurea
Roots	comp91535_c1_seq1	comp91535_c1	310	431	8.80346	13.248	Treatment	0.177498	1.50487	0.696934	0.999997	98.44	4e-08	53.9	756	25.4	SapurV1A.1200s0120.3.p	0	243	26.34	C2H2 type zf-met: zinc-finger protein	0	0	0	0	0	0	0	Eukaryota	Viridiplantae	Streptophyta	Saliceae	Salix	Salix purpurea	Eukaryota;Viridiplantae;Streptophyta;Streptophytina;Embryophyta;Tracheophyta;Euphyllophyta;Spermatophyta;Magnoliophyta;Mesangiospermae;eudicotyledons;Gunneridae;Pentapetalae;rosids;fabi ds;Malpighiales;Salicaceae;Saliceae;Salix;Salix purpurea
Roots	comp91959_c1_seq8	comp91959_c1	800	998	9.76012	13.2115	Treatment	0.131497	1.35362	0.777016	0.999607	99.05	2e-119	357	1753	35.94	SapurV1A.0214s0170.1.p	0	210	100	prenylated rab acceptor family protein	0	PF03208	PTHR12859	0	0	0	KOG4050	Eukaryota	Viridiplantae	Streptophyta	Saliceae	Salix	Salix purpurea	Eukaryota;Viridiplantae;Streptophyta;Streptophytina;Embryophyta;Tracheophyta;Euphyllophyta;Spermatophyta;Magnoliophyta;Mesangiospermae;eudicotyledons;Gunneridae;Pentapetalae;rosids;fabi ds;Malpighiales;Salicaceae;Saliceae;Salix;Salix purpurea
Roots	comp92002_c2_seq15	comp92002_c2	636	1115	6.88768	13.0643	Treatment	0.278014	1.89677	0.546099	0.999985	100	0	568	1988	51.31	SapurV1A.0202s0230.1.p	0	340	100	succinyl-CoA ligase [ADP-forming] subunit alpha, putative	GO:0005488;GO:0003824;GO:0008152	PF02629;PF00549	PTHR11117	0	6.2.1.4;6.2.1.5	K01899	KOG1255	Eukaryota	Viridiplantae	Streptophyta	Saliceae	Salix	Salix purpurea	Eukaryota;Viridiplantae;Streptophyta;Streptophytina;Embryophyta;Tracheophyta;Euphyllophyta;Spermatophyta;Magnoliophyta;Mesangiospermae;eudicotyledons;Gunneridae;Pentapetalae;rosids;fabi ds;Malpighiales;Salicaceae;Saliceae;Salix;Salix purpurea
Roots	comp82117_c0_seq3	comp82117_c0	570	710	9.63242	13.0412	Treatment	0.131583	1.35389	0.779201	0.993611	100	0	612	1263	69.83	SapurV1A.0489s0160.3.p	0	294	100	nudix hydrolase	GO:0016787	PF00293	0	0	0	0	0	Eukaryota	Viridiplantae	Streptophyta	Saliceae	Salix	Salix purpurea	Eukaryota;Viridiplantae;Streptophyta;Streptophytina;Embryophyta;Tracheophyta;Euphyllophyta;Spermatophyta;Magnoliophyta;Mesangiospermae;eudicotyledons;Gunneridae;Pentapetalae;rosids;fabi ds;Malpighiales;Salicaceae;Saliceae;Salix;Salix purpurea
Roots	comp92515_c0_seq1	comp92515_c0	1103	1328	9.77157	12.9273	Treatment	0.121545	1.32295	0.799442	0.979788	98.65	0	867	2388	55.65	SapurV1A.0787s0050.1.p	0	443	100	26S proteasome non-ATPase regulatory subunit	GO:0005515	PF01399	PTHR10855:SF1	0	0	K03035	KOG1498	Eukaryota	Viridiplantae	Streptophyta	Saliceae	Salix	Salix purpurea	Eukaryota;Viridiplantae;Streptophyta;Streptophytina;Embryophyta;Tracheophyta;Euphyllophyta;Spermatophyta;Magnoliophyta;Mesangiospermae;eudicotyledons;Gunneridae;Pentapetalae;rosids;fabi ds;Malpighiales;Salicaceae;Saliceae;Salix;Salix purpurea
Roots	comp92651_c0_seq38	comp92651_c0	101	216	5.80296	12.7744	Treatment	0.34269	2.20135	0.460278	0.993504	0	0	0	0	0	0	0	0	0	0	0	0	0	0	0	0	0	0	0	0	0	0	0	0
Roots	comp89700_c1_seq16	comp89700_c1	358	1213	3.78038	12.4682	Treatment	0.518267	3.29812	0.296872	0.999244	100	0	941	2249	60.56	SapurV1A.1064s0080.1.p	0	454	100	cysteine desulfurase	GO:0008152	PF00266	PTHR11601:SF13	0	0	0	KOG1549	Eukaryota	Viridiplantae	Streptophyta	Saliceae	Salix	Salix purpurea	Eukaryota;Viridiplantae;Streptophyta;Streptophytina;Embryophyta;Tracheophyta;Euphyllophyta;Spermatophyta;Magnoliophyta;Mesangiospermae;eudicotyledons;Gunneridae;Pentapetalae;rosids;fabi ds;Malpighiales;Salicaceae;Saliceae;Salix;Salix purpurea
Roots	comp82408_c0_seq1	comp82408_c0	354	496	8.26731	12.4677	Treatment	0.178421	1.50807	0.690232	0.996988	100	6e-108	315	924	50	SapurV1A.0388s0130.1.p	0	154	100	FAM136A protein	0	PF05811	PTHR21096	0	0	0	KOG3377	Eukaryota	Viridiplantae	Streptophyta	Saliceae	Salix	Salix purpurea	Eukaryota;Viridiplantae;Streptophyta;Streptophytina;Embryophyta;Tracheophyta;Euphyllophyta;Spermatophyta;Magnoliophyta;Mesangiospermae;eudicotyledons;Gunneridae;Pentapetalae;rosids;fabi ds;Malpighiales;Salicaceae;Saliceae;Salix;Salix purpurea
Roots	comp94052_c0_seq4	comp94052_c0	1028	1253	9.26063	12.4533	Treatment	0.128643	1.34475	0.786964	0.99986	100	0	783	2339	53.48	SapurV1A.0406s0150.1.p	0	417	100	wall-associated receptor kinase, putative	0	PF11891	0	0	0	0	0	Eukaryota	Viridiplantae	Streptophyta	Saliceae	Salix	Salix purpurea	Eukaryota;Viridiplantae;Streptophyta;Streptophytina;Embryophyta;Tracheophyta;Euphyllophyta;Spermatophyta;Magnoliophyta;Mesangiospermae;eudicotyledons;Gunneridae;Pentapetalae;rosids;fabi ds;Malpighiales;Salicaceae;Saliceae;Salix;Salix purpurea
Roots	comp94880_c0_seq12	comp94880_c0	623	902	8.01501	12.4417	Treatment	0.190976	1.5523	0.669585	0.994033	99.21	4e-132	392	1683	44.92	SapurV1A.3502s0020.1.p	0	314	80.25	transcription factor bHLH96, putative	GO:0006355;GO:0030528	PF00010	PTHR11534:SF7	0	0	0	0	Eukaryota	Viridiplantae	Streptophyta	Saliceae	Salix	Salix purpurea	Eukaryota;Viridiplantae;Streptophyta;Streptophytina;Embryophyta;Tracheophyta;Euphyllophyta;Spermatophyta;Magnoliophyta;Mesangiospermae;eudicotyledons;Gunneridae;Pentapetalae;rosids;fabi ds;Malpighiales;Salicaceae;Saliceae;Salix;Salix purpurea
Roots	comp91567_c1_seq29	comp91567_c1	984	782	14.2113	12.4227	Control	0.0584163	1.14397	1.21641	0.986495	100	0	952	1455	99.79	SapurV1A.0442s0080.2.p	0	697	69.44	nucleic acid-binding protein, putative	0	PF01936	PTHR14379:SF3	0	0	0	0	Eukaryota	Viridiplantae	Streptophyta	Saliceae	Salix	Salix purpurea	Eukaryota;Viridiplantae;Streptophyta;Streptophytina;Embryophyta;Tracheophyta;Euphyllophyta;Spermatophyta;Magnoliophyta;Mesangiospermae;eudicotyledons;Gunneridae;Pentapetalae;rosids;fabi ds;Malpighiales;Salicaceae;Saliceae;Salix;Salix purpurea
Roots	comp91790_c0_seq113	comp91790_c0	55	137	5.14847	12.4036	Treatment	0.381869	2.40918	0.408477	0.983371	100	2e-33	121	257	99.22	SapurV1A.0001s0090.1.p	0	478	17.78	alanine-glyoxylate aminotransferase, putative	GO:0008483;GO:0030170	PF00202	PTHR11986:SF23	0	0	0	KOG1404	Eukaryota	Viridiplantae	Streptophyta	Saliceae	Salix	Salix purpurea	Eukaryota;Viridiplantae;Streptophyta;Streptophytina;Embryophyta;Tracheophyta;Euphyllophyta;Spermatophyta;Magnoliophyta;Mesangiospermae;eudicotyledons;Gunneridae;Pentapetalae;rosids;fabi ds;Malpighiales;Salicaceae;Saliceae;Salix;Salix purpurea
Roots	comp93834_c0_seq12	comp93834_c0	1185	912	14.5198	12.3836	Control	0.0691125	1.1725	1.24592	0.964472	95.92	0	670	1711	68.73	SapurV1A.0356s0140.1.p	0	583	64.84	ZIP family transporter	GO:0016020;GO:0030001;GO:0046873;GO:0055085	PF02535	PTHR11065:SF5	0	0	0	KOG2474	Eukaryota	Viridiplantae	Streptophyta	Saliceae	Salix	Salix purpurea	Eukaryota;Viridiplantae;Streptophyta;Streptophytina;Embryophyta;Tracheophyta;Euphyllophyta;Spermatophyta;Magnoliophyta;Mesangiospermae;eudicotyledons;Gunneridae;Pentapetalae;rosids;fabi ds;Malpighiales;Salicaceae;Saliceae;Salix;Salix purpurea
Roots	comp86210_c0_seq3	comp86210_c0	618	747	9.33533	12.3565	Treatment	0.121765	1.32362	0.795695	0.99742	99.55	2e-90	280	1403	47.26	SapurV1A.0327s0260.1.p	0	245	90.2	DNA-binding protein alba protein	GO:0003676	PF01918	PTHR13516	0	0	0	KOG2567	Eukaryota	Viridiplantae	Streptophyta	Saliceae	Salix	Salix purpurea	Eukaryota;Viridiplantae;Streptophyta;Streptophytina;Embryophyta;Tracheophyta;Euphyllophyta;Spermatophyta;Magnoliophyta;Mesangiospermae;eudicotyledons;Gunneridae;Pentapetalae;rosids;fabi ds;Malpighiales;Salicaceae;Saliceae;Salix;Salix purpurea
Roots	comp69146_c0_seq1	comp69146_c0	238	372	7.43938	12.2742	Treatment	0.217458	1.6499	0.628555	0.976983	99.39	7e-61	198	700	70.71	SapurV1A.0078s0310.1.p	0	335	49.25	transmembrane protein, putative	0	0	0	0	0	0	0	Eukaryota	Viridiplantae	Streptophyta	Saliceae	Salix	Salix purpurea	Eukaryota;Viridiplantae;Streptophyta;Streptophytina;Embryophyta;Tracheophyta;Euphyllophyta;Spermatophyta;Magnoliophyta;Mesangiospermae;eudicotyledons;Gunneridae;Pentapetalae;rosids;fabi ds;Malpighiales;Salicaceae;Saliceae;Salix;Salix purpurea
Roots	comp82443_c0_seq2	comp82443_c0	1009	1216	9.25094	12.2615	Treatment	0.122358	1.32543	0.796746	0.999948	100	0	763	2303	50.67	SapurV1A.0022s0440.1.p	0	389	100	adenylyl cyclase	0	0	0	0	0	0	0	Eukaryota	Viridiplantae	Streptophyta	Saliceae	Salix	Salix purpurea	Eukaryota;Viridiplantae;Streptophyta;Streptophytina;Embryophyta;Tracheophyta;Euphyllophyta;Spermatophyta;Magnoliophyta;Mesangiospermae;eudicotyledons;Gunneridae;Pentapetalae;rosids;fabi ds;Malpighiales;Salicaceae;Saliceae;Salix;Salix purpurea
Roots	comp88774_c0_seq2	comp88774_c0	30	112	3.60647	12.2584	Treatment	0.531352	3.39901	0.276308	0.987564	96.67	1e-12	61.2	215	41.86	SapurV1A.0295s0270.1.p	0	226	13.27	glutathione S-transferase, putative	GO:0005515	PF02798;PF00043	PTHR11260:SF16	0	0	0	KOG0406	Eukaryota	Viridiplantae	Streptophyta	Saliceae	Salix	Salix purpurea	Eukaryota;Viridiplantae;Streptophyta;Streptophytina;Embryophyta;Tracheophyta;Euphyllophyta;Spermatophyta;Magnoliophyta;Mesangiospermae;eudicotyledons;Gunneridae;Pentapetalae;rosids;fabi ds;Malpighiales;Salicaceae;Saliceae;Salix;Salix purpurea
Roots	comp92097_c2_seq17	comp92097_c2	586	2004	3.86225	12.2302	Treatment	0.500593	3.1666	0.305026	0.964298	96.49	0	968	3795	38.26	SapurV1A.1190s0090.1.p	0	484	100	56 kDa selenium-binding protein (SBP56)	GO:0008430	PF05694	PTHR23300	0	0	0	KOG0918	Eukaryota	Viridiplantae	Streptophyta	Saliceae	Salix	Salix purpurea	Eukaryota;Viridiplantae;Streptophyta;Streptophytina;Embryophyta;Tracheophyta;Euphyllophyta;Spermatophyta;Magnoliophyta;Mesangiospermae;eudicotyledons;Gunneridae;Pentapetalae;rosids;fabi ds;Malpighiales;Salicaceae;Saliceae;Salix;Salix purpurea
Roots	comp89464_c0_seq2	comp89464_c0	955	773	13.8447	12.1827	Control	0.0555429	1.13643	1.19505	0.998171	98.72	6e-68	236	1470	31.84	SapurV1A.0051s0420.1.p	0	807	19.33	early-responsive to dehydration stress protein	GO:0016020	PF02714	PTHR13018:SF5	0	0	0	KOG1134	Eukaryota	Viridiplantae	Streptophyta	Saliceae	Salix	Salix purpurea	Eukaryota;Viridiplantae;Streptophyta;Streptophytina;Embryophyta;Tracheophyta;Euphyllophyta;Spermatophyta;Magnoliophyta;Mesangiospermae;eudicotyledons;Gunneridae;Pentapetalae;rosids;fabi ds;Malpighiales;Salicaceae;Saliceae;Salix;Salix purpurea
Roots	comp91085_c0_seq14	comp91085_c0	1082	1274	9.50083	12.1806	Treatment	0.107907	1.28206	0.825427	0.959372	92.26	3e-162	480	2421	42.26	Potri.001G058700.1	0	360	96.94	similar to hypothetical protein. [ORG:Cicer arietinum]; [ co-ortholog (2of2) of At1g24265, CAB76910, At1g24267, ]	0	PF07889	0	0	0	0	0	Eukaryota	Viridiplantae	Streptophyta	Saliceae	Populus	Populus trichocarpa	Eukaryota;Viridiplantae;Streptophyta;Streptophytina;Embryophyta;Tracheophyta;Euphyllophyta;Spermatophyta;Magnoliophyta;Mesangiospermae;Eudicotyledons;Gunneridae;Pentapetalae;Rosids;Fabi ds;Malpighiales;Salicaceae;Saliceae;Populus;Populus trichocarpa
Roots	comp86551_c0_seq1	comp86551_c0	486	623	8.60831	12.1379	Treatment	0.149225	1.41002	0.750608	0.980871	99.48	2e-135	390	1191	48.11	SapurV1A.0295s0210.1.p	0	191	100	plant cadmium resistance protein	0	PF04749	PTHR15907:SF11	0	0	0	0	Eukaryota	Viridiplantae	Streptophyta	Saliceae	Salix	Salix purpurea	Eukaryota;Viridiplantae;Streptophyta;Streptophytina;Embryophyta;Tracheophyta;Euphyllophyta;Spermatophyta;Magnoliophyta;Mesangiospermae;eudicotyledons;Gunneridae;Pentapetalae;rosids;fabi ds;Malpighiales;Salicaceae;Saliceae;Salix;Salix purpurea
Roots	comp44001_c0_seq1	comp44001_c0	254	343	8.06755	12.1114	Treatment	0.176454	1.50125	0.707239	0.997393	0	0	0	0	0	0	0	0	0	0	0	0	0	0	0	0	0	0	0	0	0	0	0	0
Roots	comp95424_c1_seq29	comp95424_c1	749	546	15.0352	12.0407	Control	0.0964576	1.2487	1.31754	0.989713	96.92	2e-128	406	1051	55.66	SapurV1A.0296s0230.1.p	0	1632	11.95	BAH and TFIIS domain protein	GO:0003677;GO:0005634;GO:0006351;GO:0030528	PF01426;PF08711	PTHR15141:SF6	0	0	0	KOG1886	Eukaryota	Viridiplantae	Streptophyta	Saliceae	Salix	Salix purpurea	Eukaryota;Viridiplantae;Streptophyta;Streptophytina;Embryophyta;Tracheophyta;Euphyllophyta;Spermatophyta;Magnoliophyta;Mesangiospermae;eudicotyledons;Gunneridae;Pentapetalae;rosids;fabi ds;Malpighiales;Salicaceae;Saliceae;Salix;Salix purpurea
Roots	comp91233_c2_seq2	comp91233_c2	1248	625	21.7042	12.0298	Control	0.256284	1.8042	1.92777	1	87.04	2e-21	92.4	1206	13.43	SapurV1A.2188s0040.1.p	0	191	28.27	hypothetical protein	0	0	0	0	0	0	0	Eukaryota	Viridiplantae	Streptophyta	Saliceae	Salix	Salix purpurea	Eukaryota;Viridiplantae;Streptophyta;Streptophytina;Embryophyta;Tracheophyta;Euphyllophyta;Spermatophyta;Magnoliophyta;Mesangiospermae;eudicotyledons;Gunneridae;Pentapetalae;rosids;fabi ds;Malpighiales;Salicaceae;Saliceae;Salix;Salix purpurea
Roots	comp71209_c0_seq2	comp71209_c0	124	212	6.49156	12.0237	Treatment	0.26769	1.85221	0.561549	0.996814	91.3	2e-08	50.4	411	16.79	SapurV1A.2468s0010.1.p	0	134	17.16	hypothetical protein	0	0	0	0	0	0	0	Eukaryota	Viridiplantae	Streptophyta	Saliceae	Salix	Salix purpurea	Eukaryota;Viridiplantae;Streptophyta;Streptophytina;Embryophyta;Tracheophyta;Euphyllophyta;Spermatophyta;Magnoliophyta;Mesangiospermae;eudicotyledons;Gunneridae;Pentapetalae;rosids;fabi ds;Malpighiales;Salicaceae;Saliceae;Salix;Salix purpurea
Roots	comp94627_c0_seq6	comp94627_c0	315	394	8.76146	12.0213	Treatment	0.137375	1.37207	0.775241	0.998338	96.11	2e-111	325	759	70.36	SapurV1A.0638s0020.1.p	0	244	73.77	polyadenylate-binding family protein	GO:0003676	PF00076	PTHR24011:SF61	0	0	0	KOG4209	Eukaryota	Viridiplantae	Streptophyta	Saliceae	Salix	Salix purpurea	Eukaryota;Viridiplantae;Streptophyta;Streptophytina;Embryophyta;Tracheophyta;Euphyllophyta;Spermatophyta;Magnoliophyta;Mesangiospermae;eudicotyledons;Gunneridae;Pentapetalae;rosids;fabi ds;Malpighiales;Salicaceae;Saliceae;Salix;Salix purpurea
Roots	comp90835_c1_seq43	comp90835_c1	262	381	7.2717	11.9936	Treatment	0.217315	1.64936	0.650327	0.977305	100	3e-49	164	739	32.07	SapurV1A.0182s0070.1.p	0	187	42.25	peptidyl-tRNA hydrolase PTH2	GO:0004045;GO:0006412	PF01981	PTHR12649:SF6	0	0	0	KOG3282	Eukaryota	Viridiplantae	Streptophyta	Saliceae	Salix	Salix purpurea	Eukaryota;Viridiplantae;Streptophyta;Streptophytina;Embryophyta;Tracheophyta;Euphyllophyta;Spermatophyta;Magnoliophyta;Mesangiospermae;eudicotyledons;Gunneridae;Pentapetalae;rosids;fabi ds;Malpighiales;Salicaceae;Saliceae;Salix;Salix purpurea
Roots	comp92490_c0_seq6	comp92490_c0	713	515	15.0578	11.9524	Control	0.100305	1.25981	1.33302	0.99951	98.46	0	585	997	97.79	SapurV1A.0008s0780.1.p	0	1419	22.9	nuclear factor kappa-B-binding-like protein, putative	0	0	PTHR13052	0	0	0	KOG1927	Eukaryota	Viridiplantae	Streptophyta	Saliceae	Salix	Salix purpurea	Eukaryota;Viridiplantae;Streptophyta;Streptophytina;Embryophyta;Tracheophyta;Euphyllophyta;Spermatophyta;Magnoliophyta;Mesangiospermae;eudicotyledons;Gunneridae;Pentapetalae;rosids;fabi ds;Malpighiales;Salicaceae;Saliceae;Salix;Salix purpurea
Roots	comp85795_c0_seq1	comp85795_c0	1031	757	14.6386	11.9065	Control	0.0897157	1.22946	1.30358	0.999791	100	0	776	1475	84.41	SapurV1A.0532s0170.1.p	0	1778	23.34	brefeldin A-inhibited guanine nucleotide-exchange protein	GO:0005086;GO:0005622;GO:0032012	PF09324;PF01369	PTHR10663:SF42	0	0	0	KOG0929	Eukaryota	Viridiplantae	Streptophyta	Saliceae	Salix	Salix purpurea	Eukaryota;Viridiplantae;Streptophyta;Streptophytina;Embryophyta;Tracheophyta;Euphyllophyta;Spermatophyta;Magnoliophyta;Mesangiospermae;eudicotyledons;Gunneridae;Pentapetalae;rosids;fabi ds;Malpighiales;Salicaceae;Saliceae;Salix;Salix purpurea
Roots	comp92766_c2_seq1	comp92766_c2	185	785	3.0703	11.8977	Treatment	0.58828	3.87507	0.245024	0.99982	92.19	0	807	1544	86.46	SapurV1A.5059s0030.1.p	0	448	100	5'-adenylylsulfate reductase, putative	GO:0003824;GO:0008152	PF01507	0	0	0	0	KOG0189	Eukaryota	Viridiplantae	Streptophyta	Saliceae	Salix	Salix purpurea	Eukaryota;Viridiplantae;Streptophyta;Streptophytina;Embryophyta;Tracheophyta;Euphyllophyta;Spermatophyta;Magnoliophyta;Mesangiospermae;eudicotyledons;Gunneridae;Pentapetalae;rosids;fabi ds;Malpighiales;Salicaceae;Saliceae;Salix;Salix purpurea
Roots	comp80332_c0_seq5	comp80332_c0	678	868	8.28282	11.8402	Treatment	0.155182	1.42949	0.746491	0.9696	99.35	3e-105	318	1704	26.94	SapurV1A.0222s0040.1.p	0	153	100	GCN5-like protein 1 (GCN5L1) protein	0	PF06320	PTHR13073	0	0	0	KOG3390	Eukaryota	Viridiplantae	Streptophyta	Saliceae	Salix	Salix purpurea	Eukaryota;Viridiplantae;Streptophyta;Streptophytina;Embryophyta;Tracheophyta;Euphyllophyta;Spermatophyta;Magnoliophyta;Mesangiospermae;eudicotyledons;Gunneridae;Pentapetalae;rosids;fabi ds;Malpighiales;Salicaceae;Saliceae;Salix;Salix purpurea
Roots	comp59541_c0_seq1	comp59541_c0	148	193	8.1647	11.8026	Treatment	0.160039	1.44557	0.735709	0.968844	0	0	0	0	0	0	0	0	0	0	0	0	0	0	0	0	0	0	0	0	0	0	0	0
Roots	comp46484_c1_seq1	comp46484_c1	3296	2152	16.2736	11.7719	Control	0.14064	1.38242	1.46987	0.954071	99.59	0	1879	4246	69.1	SapurV1A.0895s0050.1.p	0	978	100	leucine-rich receptor-like kinase	GO:0004672;GO:0005524;GO:0006468;GO:0005515	PF00069;PF00560;PF08263	PTHR24420:SF112	0	0	0	KOG1187	Eukaryota	Viridiplantae	Streptophyta	Saliceae	Salix	Salix purpurea	Eukaryota;Viridiplantae;Streptophyta;Streptophytina;Embryophyta;Tracheophyta;Euphyllophyta;Spermatophyta;Magnoliophyta;Mesangiospermae;eudicotyledons;Gunneridae;Pentapetalae;rosids;fabi ds;Malpighiales;Salicaceae;Saliceae;Salix;Salix purpurea
Roots	comp51338_c0_seq1	comp51338_c0	540	328	17.4843	11.7454	Control	0.17278	1.48861	1.58392	1	100	9e-26	107	647	23.18	SapurV1A.0403s0170.1.p	0	1093	4.57	calmodulin-binding transcription activator	GO:0005515;GO:0005516;GO:0005634;GO:0006355;GO:0030528	PF00612;PF03859	PTHR23335	0	0	0	KOG0520	Eukaryota	Viridiplantae	Streptophyta	Saliceae	Salix	Salix purpurea	Eukaryota;Viridiplantae;Streptophyta;Streptophytina;Embryophyta;Tracheophyta;Euphyllophyta;Spermatophyta;Magnoliophyta;Mesangiospermae;eudicotyledons;Gunneridae;Pentapetalae;rosids;fabi ds;Malpighiales;Salicaceae;Saliceae;Salix;Salix purpurea
Roots	comp90783_c0_seq1	comp90783_c0	669	898	7.8948	11.698	Treatment	0.170771	1.48174	0.713278	0.989007	47.62	3e-07	45.4	1787	10.41	SapurV1A.0142s0400.1.p	0	101	62.38	transmembrane protein, putative	0	0	0	0	0	0	0	Eukaryota	Viridiplantae	Streptophyta	Saliceae	Salix	Salix purpurea	Eukaryota;Viridiplantae;Streptophyta;Streptophytina;Embryophyta;Tracheophyta;Euphyllophyta;Spermatophyta;Magnoliophyta;Mesangiospermae;eudicotyledons;Gunneridae;Pentapetalae;rosids;fabi ds;Malpighiales;Salicaceae;Saliceae;Salix;Salix purpurea
Roots	comp94837_c0_seq3	comp94837_c0	516	735	7.53117	11.6625	Treatment	0.189931	1.54857	0.680039	1	99.03	0	627	1458	63.58	SapurV1A.0139s0010.1.p	0	465	66.45	UDP-glucosyltransferase, putative	GO:0008152;GO:0016758	PF00201	PTHR11926:SF15	0	0	0	KOG1192	Eukaryota	Viridiplantae	Streptophyta	Saliceae	Salix	Salix purpurea	Eukaryota;Viridiplantae;Streptophyta;Streptophytina;Embryophyta;Tracheophyta;Euphyllophyta;Spermatophyta;Magnoliophyta;Mesangiospermae;eudicotyledons;Gunneridae;Pentapetalae;rosids;fabi ds;Malpighiales;Salicaceae;Saliceae;Salix;Salix purpurea
Roots	comp88750_c4_seq11	comp88750_c4	230	342	7.16219	11.6185	Treatment	0.210104	1.6222	0.64435	0.977101	100	1e-52	168	685	35.91	SapurV1A.0122s0460.1.p	0	82	100	complex I subunit	0	0	0	0	0	0	0	Eukaryota	Viridiplantae	Streptophyta	Saliceae	Salix	Salix purpurea	Eukaryota;Viridiplantae;Streptophyta;Streptophytina;Embryophyta;Tracheophyta;Euphyllophyta;Spermatophyta;Magnoliophyta;Mesangiospermae;eudicotyledons;Gunneridae;Pentapetalae;rosids;fabi ds;Malpighiales;Salicaceae;Saliceae;Salix;Salix purpurea
Roots	comp94483_c0_seq5	comp94483_c0	2376	1958	12.8318	11.6054	Control	0.0436273	1.10567	1.16493	0.984628	99.39	0	1951	3914	75.42	SapurV1A.0406s0140.1.p	0	1019	96.57	AP-2 complex subunit alpha, putative	GO:0006886;GO:0016192;GO:0030131;GO:0030117	PF02883;PF02296;PF01602	PTHR22780:SF4	0	0	K11824	KOG1077	Eukaryota	Viridiplantae	Streptophyta	Saliceae	Salix	Salix purpurea	Eukaryota;Viridiplantae;Streptophyta;Streptophytina;Embryophyta;Tracheophyta;Euphyllophyta;Spermatophyta;Magnoliophyta;Mesangiospermae;eudicotyledons;Gunneridae;Pentapetalae;rosids;fabi ds;Malpighiales;Salicaceae;Saliceae;Salix;Salix purpurea
Roots	comp87927_c0_seq10	comp87927_c0	57	402	1.40559	11.5898	Treatment	0.916216	8.24548	0.12825	0.988802	100	4e-58	197	816	35.29	SapurV1A.0007s0230.1.p	0	507	18.93	processing peptidase subunit alpha	GO:0004222;GO:0006508;GO:0008270	PF05193;PF00675	PTHR11851:SF69	0	0	0	KOG2067	Eukaryota	Viridiplantae	Streptophyta	Saliceae	Salix	Salix purpurea	Eukaryota;Viridiplantae;Streptophyta;Streptophytina;Embryophyta;Tracheophyta;Euphyllophyta;Spermatophyta;Magnoliophyta;Mesangiospermae;eudicotyledons;Gunneridae;Pentapetalae;rosids;fabi ds;Malpighiales;Salicaceae;Saliceae;Salix;Salix purpurea
Roots	comp95243_c1_seq1	comp95243_c1	1726	1191	15.1754	11.5458	Control	0.118717	1.31437	1.39236	0.996149	100	0	1284	2389	92.93	SapurV1A.0046s0260.1.p	0	2250	32.89	ATP-dependent helicase BRM	GO:0003676;GO:0004386;GO:0005524;GO:0003677;GO:0005515;GO:0005634;GO:0006355;GO:0016818	PF00271;PF00176;PF00439;PF08880	PTHR10799:SF92	0	0	0	KOG0386	Eukaryota	Viridiplantae	Streptophyta	Saliceae	Salix	Salix purpurea	Eukaryota;Viridiplantae;Streptophyta;Streptophytina;Embryophyta;Tracheophyta;Euphyllophyta;Spermatophyta;Magnoliophyta;Mesangiospermae;eudicotyledons;Gunneridae;Pentapetalae;rosids;fabi ds;Malpighiales;Salicaceae;Saliceae;Salix;Salix purpurea
Roots	comp93406_c0_seq16	comp93406_c0	941	754	13.0682	11.5238	Control	0.054619	1.13402	1.19996	0.983552	99.41	0	989	1519	99.93	SapurV1A.0056s0050.1.p	0	972	52.06	calmodulin-binding transcription activator	GO:0005515;GO:0005516;GO:0005634;GO:0006355;GO:0030528	PF00612;PF01833;PF00023;PF03859	PTHR23335	0	0	0	KOG0520	Eukaryota	Viridiplantae	Streptophyta	Saliceae	Salix	Salix purpurea	Eukaryota;Viridiplantae;Streptophyta;Streptophytina;Embryophyta;Tracheophyta;Euphyllophyta;Spermatophyta;Magnoliophyta;Mesangiospermae;eudicotyledons;Gunneridae;Pentapetalae;rosids;fabi ds;Malpighiales;Salicaceae;Saliceae;Salix;Salix purpurea
Roots	comp91863_c0_seq6	comp91863_c0	631	942	6.89265	11.478	Treatment	0.221481	1.66526	0.638846	1	92.08	0	600	1904	53.73	SapurV1A.0263s0320.1.p	0	447	76.29	myosin heavy chain-like protein, putative	0	0	0	0	0	0	0	Eukaryota	Viridiplantae	Streptophyta	Saliceae	Salix	Salix purpurea	Eukaryota;Viridiplantae;Streptophyta;Streptophytina;Embryophyta;Tracheophyta;Euphyllophyta;Spermatophyta;Magnoliophyta;Mesangiospermae;eudicotyledons;Gunneridae;Pentapetalae;rosids;fabi ds;Malpighiales;Salicaceae;Saliceae;Salix;Salix purpurea
Roots	comp87410_c0_seq30	comp87410_c0	799	1033	8.08074	11.4123	Treatment	0.149921	1.41228	0.749486	0.975729	99.11	9e-58	201	2094	16.05	SapurV1A.0322s0190.1.p	0	323	34.67	chorismate mutase	GO:0004106;GO:0009073;GO:0046417	PF01817	PTHR21145	0	0	0	KOG0795	Eukaryota	Viridiplantae	Streptophyta	Saliceae	Salix	Salix purpurea	Eukaryota;Viridiplantae;Streptophyta;Streptophytina;Embryophyta;Tracheophyta;Euphyllophyta;Spermatophyta;Magnoliophyta;Mesangiospermae;eudicotyledons;Gunneridae;Pentapetalae;rosids;fabi ds;Malpighiales;Salicaceae;Saliceae;Salix;Salix purpurea
Roots	comp87393_c0_seq3	comp87393_c0	682	486	14.7168	11.4112	Control	0.11048	1.28968	1.3579	0.998758	98	6e-23	99.8	986	15.21	SapurV1A.0843s0120.1.p	0	467	10.71	transmembrane 9 family protein	GO:0016021	PF02990	PTHR10766:SF14	0	0	0	KOG1277	Eukaryota	Viridiplantae	Streptophyta	Saliceae	Salix	Salix purpurea	Eukaryota;Viridiplantae;Streptophyta;Streptophytina;Embryophyta;Tracheophyta;Euphyllophyta;Spermatophyta;Magnoliophyta;Mesangiospermae;eudicotyledons;Gunneridae;Pentapetalae;rosids;fabi ds;Malpighiales;Salicaceae;Saliceae;Salix;Salix purpurea
Roots	comp95187_c1_seq6	comp95187_c1	3492	2802	13.0414	11.3971	Control	0.0585285	1.14427	1.20665	0.972854	87.65	0	2073	5697	65.14	SapurV1A.0164s0190.1.p	0	1224	100	cohesin subunit	GO:0000228;GO:0005515	PF04824;PF04825	PTHR12585:SF5	0	0	K06670	0	Eukaryota	Viridiplantae	Streptophyta	Saliceae	Salix	Salix purpurea	Eukaryota;Viridiplantae;Streptophyta;Streptophytina;Embryophyta;Tracheophyta;Euphyllophyta;Spermatophyta;Magnoliophyta;Mesangiospermae;eudicotyledons;Gunneridae;Pentapetalae;rosids;fabi ds;Malpighiales;Salicaceae;Saliceae;Salix;Salix purpurea
Roots	comp90407_c0_seq12	comp90407_c0	2870	2082	14.3857	11.3763	Control	0.101929	1.26453	1.33356	0.997269	99.12	0	2377	4228	89.05	SapurV1A.0476s0190.1.p	0	1251	100	SPOC domain protein	0	PF07744	0	0	0	0	0	Eukaryota	Viridiplantae	Streptophyta	Saliceae	Salix	Salix purpurea	Eukaryota;Viridiplantae;Streptophyta;Streptophytina;Embryophyta;Tracheophyta;Euphyllophyta;Spermatophyta;Magnoliophyta;Mesangiospermae;eudicotyledons;Gunneridae;Pentapetalae;rosids;fabi ds;Malpighiales;Salicaceae;Saliceae;Salix;Salix purpurea
Roots	comp90333_c0_seq5	comp90333_c0	2890	2276	13.2111	11.3761	Control	0.0649471	1.16131	1.22508	0.994632	99.54	0	1868	4629	70.12	SapurV1A.0208s0220.3.p	0	1082	100	RNA polymerase II-binding domain protein	0	PF04818	PTHR15921	0	0	0	KOG2071	Eukaryota	Viridiplantae	Streptophyta	Saliceae	Salix	Salix purpurea	Eukaryota;Viridiplantae;Streptophyta;Streptophytina;Embryophyta;Tracheophyta;Euphyllophyta;Spermatophyta;Magnoliophyta;Mesangiospermae;eudicotyledons;Gunneridae;Pentapetalae;rosids;fabi ds;Malpighiales;Salicaceae;Saliceae;Salix;Salix purpurea
Roots	comp93870_c0_seq12	comp93870_c0	3008	2042	15.0714	11.365	Control	0.122584	1.32612	1.41158	0.991851	99.23	0	1875	4155	74.73	SapurV1A.0202s0100.1.p	0	1036	100	nuclear matrix constituent-like protein, putative	0	0	0	0	0	0	0	Eukaryota	Viridiplantae	Streptophyta	Saliceae	Salix	Salix purpurea	Eukaryota;Viridiplantae;Streptophyta;Streptophytina;Embryophyta;Tracheophyta;Euphyllophyta;Spermatophyta;Magnoliophyta;Mesangiospermae;eudicotyledons;Gunneridae;Pentapetalae;rosids;fabi ds;Malpighiales;Salicaceae;Saliceae;Salix;Salix purpurea
Roots	comp92766_c2_seq7	comp92766_c2	172	795	2.7676	11.3304	Treatment	0.612143	4.09395	0.229257	0.999071	96.35	0	706	1634	65.18	SapurV1A.5059s0030.1.p	0	448	79.46	5'-adenylylsulfate reductase, putative	GO:0003824;GO:0008152	PF01507	0	0	0	0	KOG0189	Eukaryota	Viridiplantae	Streptophyta	Saliceae	Salix	Salix purpurea	Eukaryota;Viridiplantae;Streptophyta;Streptophytina;Embryophyta;Tracheophyta;Euphyllophyta;Spermatophyta;Magnoliophyta;Mesangiospermae;eudicotyledons;Gunneridae;Pentapetalae;rosids;fabi ds;Malpighiales;Salicaceae;Saliceae;Salix;Salix purpurea
Roots	comp86724_c0_seq14	comp86724_c0	299	397	7.75576	11.292	Treatment	0.163145	1.45595	0.725073	0.960555	100	2e-32	117	817	20.93	SapurV1A.0262s0230.1.p	0	78	73.08	Yos1-like protein	0	PF08571	PTHR15858	0	0	0	KOG4779	Eukaryota	Viridiplantae	Streptophyta	Saliceae	Salix	Salix purpurea	Eukaryota;Viridiplantae;Streptophyta;Streptophytina;Embryophyta;Tracheophyta;Euphyllophyta;Spermatophyta;Magnoliophyta;Mesangiospermae;eudicotyledons;Gunneridae;Pentapetalae;rosids;fabi ds;Malpighiales;Salicaceae;Saliceae;Salix;Salix purpurea
Roots	comp93849_c0_seq19	comp93849_c0	557	846	6.84646	11.213	Treatment	0.214255	1.63778	0.64204	0.999915	98.38	0	991	1746	84.88	SapurV1A.0258s0120.1.p	0	799	61.83	START-2 domain protein, putative	0	0	0	0	0	0	0	Eukaryota	Viridiplantae	Streptophyta	Saliceae	Salix	Salix purpurea	Eukaryota;Viridiplantae;Streptophyta;Streptophytina;Embryophyta;Tracheophyta;Euphyllophyta;Spermatophyta;Magnoliophyta;Mesangiospermae;eudicotyledons;Gunneridae;Pentapetalae;rosids;fabi ds;Malpighiales;Salicaceae;Saliceae;Salix;Salix purpurea
Roots	comp93034_c0_seq13	comp93034_c0	2980	2148	14.0573	11.1805	Control	0.0994409	1.25731	1.3253	0.976687	99.39	0	2341	4460	77.49	SapurV1A.1012s0060.1.p	0	1157	99.57	hypothetical protein	0	0	0	0	0	0	0	Eukaryota	Viridiplantae	Streptophyta	Saliceae	Salix	Salix purpurea	Eukaryota;Viridiplantae;Streptophyta;Streptophytina;Embryophyta;Tracheophyta;Euphyllophyta;Spermatophyta;Magnoliophyta;Mesangiospermae;eudicotyledons;Gunneridae;Pentapetalae;rosids;fabi ds;Malpighiales;Salicaceae;Saliceae;Salix;Salix purpurea
Roots	comp80971_c0_seq9	comp80971_c0	272	438	6.31559	11.1286	Treatment	0.246029	1.76209	0.597509	0.999984	100	3e-26	101	915	20.66	SapurV1A.0071s0180.2.p	0	63	100	40S ribosomal protein S30	GO:0003735;GO:0005622;GO:0005840;GO:0006412	PF04758	PTHR12650	0	0	K02983	KOG0009	Eukaryota	Viridiplantae	Streptophyta	Saliceae	Salix	Salix purpurea	Eukaryota;Viridiplantae;Streptophyta;Streptophytina;Embryophyta;Tracheophyta;Euphyllophyta;Spermatophyta;Magnoliophyta;Mesangiospermae;eudicotyledons;Gunneridae;Pentapetalae;rosids;fabi ds;Malpighiales;Salicaceae;Saliceae;Salix;Salix purpurea
Roots	comp94685_c0_seq27	comp94685_c0	404	230	17.452	10.9318	Control	0.203156	1.59645	1.69477	0.999952	100	5e-60	201	490	57.55	SapurV1A.0242s0230.1.p	0	738	12.74	cullin-like protein	GO:0006511;GO:0031461;GO:0031625	PF00888;PF10557	PTHR11932:SF21	0	0	0	KOG2166	Eukaryota	Viridiplantae	Streptophyta	Saliceae	Salix	Salix purpurea	Eukaryota;Viridiplantae;Streptophyta;Streptophytina;Embryophyta;Tracheophyta;Euphyllophyta;Spermatophyta;Magnoliophyta;Mesangiospermae;eudicotyledons;Gunneridae;Pentapetalae;rosids;fabi ds;Malpighiales;Salicaceae;Saliceae;Salix;Salix purpurea
Roots	comp92669_c0_seq35	comp92669_c0	298	423	7.0033	10.7987	Treatment	0.188067	1.54194	0.680574	1	97.76	4e-90	269	910	44.18	SapurV1A.0176s0440.1.p	0	134	100	cytochrome protein b5	GO:0020037	PF00173	PTHR19359	0	0	0	KOG0537	Eukaryota	Viridiplantae	Streptophyta	Saliceae	Salix	Salix purpurea	Eukaryota;Viridiplantae;Streptophyta;Streptophytina;Embryophyta;Tracheophyta;Euphyllophyta;Spermatophyta;Magnoliophyta;Mesangiospermae;eudicotyledons;Gunneridae;Pentapetalae;rosids;fabi ds;Malpighiales;Salicaceae;Saliceae;Salix;Salix purpurea
Roots	comp89080_c0_seq5	comp89080_c0	1440	1680	8.34524	10.7696	Treatment	0.110761	1.29051	0.825404	0.994033	98.61	1e-101	336	3618	17.91	SapurV1A.0730s0150.1.p	0	523	40.73	U-box protein	0	0	PTHR23315:SF38	0	0	0	KOG0166	Eukaryota	Viridiplantae	Streptophyta	Saliceae	Salix	Salix purpurea	Eukaryota;Viridiplantae;Streptophyta;Streptophytina;Embryophyta;Tracheophyta;Euphyllophyta;Spermatophyta;Magnoliophyta;Mesangiospermae;eudicotyledons;Gunneridae;Pentapetalae;rosids;fabi ds;Malpighiales;Salicaceae;Saliceae;Salix;Salix purpurea
Roots	comp82009_c0_seq4	comp82009_c0	438	672	6.41695	10.6315	Treatment	0.219268	1.65679	0.63039	0.99994	98.85	7e-178	358	1471	35.49	SapurV1A.0515s0050.1.p	0	312	55.77	S-adenosyl-L-methionine-dependent methyltransferase domain protein	0	PF10294	PTHR13539	0	0	0	KOG3201	Eukaryota	Viridiplantae	Streptophyta	Saliceae	Salix	Salix purpurea	Eukaryota;Viridiplantae;Streptophyta;Streptophytina;Embryophyta;Tracheophyta;Euphyllophyta;Spermatophyta;Magnoliophyta;Mesangiospermae;eudicotyledons;Gunneridae;Pentapetalae;rosids;fabi ds;Malpighiales;Salicaceae;Saliceae;Salix;Salix purpurea
Roots	comp62875_c0_seq1	comp62875_c0	210	96	21.493	10.5822	Control	0.30772	2.03105	2.1224	0.999998	95.71	3e-39	140	210	100	SapurV1A.0487s0010.1.p	0	1341	5.22	inositol or phosphatidylinositol kinase, putative	0	0	PTHR11139:SF1	0	0	0	0	Eukaryota	Viridiplantae	Streptophyta	Saliceae	Salix	Salix purpurea	Eukaryota;Viridiplantae;Streptophyta;Streptophytina;Embryophyta;Tracheophyta;Euphyllophyta;Spermatophyta;Magnoliophyta;Mesangiospermae;eudicotyledons;Gunneridae;Pentapetalae;rosids;fabi ds;Malpighiales;Salicaceae;Saliceae;Salix;Salix purpurea
Roots	comp47676_c0_seq1	comp47676_c0	149	272	5.46966	10.5501	Treatment	0.285298	1.92885	0.534341	0.98943	100	2e-36	125	598	41.64	SapurV1A.0581s0080.1.p	0	83	100	hypothetical protein	0	0	0	0	0	0	0	Eukaryota	Viridiplantae	Streptophyta	Saliceae	Salix	Salix purpurea	Eukaryota;Viridiplantae;Streptophyta;Streptophytina;Embryophyta;Tracheophyta;Euphyllophyta;Spermatophyta;Magnoliophyta;Mesangiospermae;eudicotyledons;Gunneridae;Pentapetalae;rosids;fabi ds;Malpighiales;Salicaceae;Saliceae;Salix;Salix purpurea
Roots	comp94452_c2_seq6	comp94452_c2	414	690	5.95386	10.5105	Treatment	0.246826	1.76533	0.591622	0.992425	94.38	0	799	1523	80.56	SapurV1A.0069s0380.1.p	0	546	74.91	auxin-independent growth promoter-like protein	0	PF10250	0	0	0	0	0	Eukaryota	Viridiplantae	Streptophyta	Saliceae	Salix	Salix purpurea	Eukaryota;Viridiplantae;Streptophyta;Streptophytina;Embryophyta;Tracheophyta;Euphyllophyta;Spermatophyta;Magnoliophyta;Mesangiospermae;eudicotyledons;Gunneridae;Pentapetalae;rosids;fabi ds;Malpighiales;Salicaceae;Saliceae;Salix;Salix purpurea
Roots	comp65012_c1_seq1	comp65012_c1	246	166	14.053	10.4875	Control	0.127096	1.33997	1.41802	0.999722	100	7e-75	246	366	100	SapurV1A.0019s0660.2.p	0	2477	4.93	Serine/Threonine-kinase TOR	GO:0016773;GO:0005515;GO:0016772	PF11865;PF00454;PF02260;PF02259;PF08771	PTHR11139:SF9	0	0	K07203	KOG0891	Eukaryota	Viridiplantae	Streptophyta	Saliceae	Salix	Salix purpurea	Eukaryota;Viridiplantae;Streptophyta;Streptophytina;Embryophyta;Tracheophyta;Euphyllophyta;Spermatophyta;Magnoliophyta;Mesangiospermae;eudicotyledons;Gunneridae;Pentapetalae;rosids;fabi ds;Malpighiales;Salicaceae;Saliceae;Salix;Salix purpurea
Roots	comp91834_c0_seq11	comp91834_c0	1484	1163	12.1849	10.4682	Control	0.0659476	1.16399	1.23288	0.999719	99.49	0	1491	2571	91.13	SapurV1A.0398s0050.1.p	0	898	86.97	E3 ubiquitin-protein ligase UPL5	GO:0005622;GO:0006464;GO:0016881;GO:0005515	PF00632;PF00240	PTHR11254:SF52	0	6.3.2.19	K10591	KOG0940	Eukaryota	Viridiplantae	Streptophyta	Saliceae	Salix	Salix purpurea	Eukaryota;Viridiplantae;Streptophyta;Streptophytina;Embryophyta;Tracheophyta;Euphyllophyta;Spermatophyta;Magnoliophyta;Mesangiospermae;eudicotyledons;Gunneridae;Pentapetalae;rosids;fabi ds;Malpighiales;Salicaceae;Saliceae;Salix;Salix purpurea
Roots	comp71286_c0_seq2	comp71286_c0	180	121	13.9442	10.3981	Control	0.127438	1.34103	1.42178	0.99954	81.11	1e-41	147	271	99.63	SapurV1A.1251s0010.1.p	0	1126	7.99	CC-NBS-LRR resistance protein	GO:0005515;GO:0005524;GO:0006915	PF00560;PF00931	PTHR23155	0	0	0	KOG4658	Eukaryota	Viridiplantae	Streptophyta	Saliceae	Salix	Salix purpurea	Eukaryota;Viridiplantae;Streptophyta;Streptophytina;Embryophyta;Tracheophyta;Euphyllophyta;Spermatophyta;Magnoliophyta;Mesangiospermae;eudicotyledons;Gunneridae;Pentapetalae;rosids;fabi ds;Malpighiales;Salicaceae;Saliceae;Salix;Salix purpurea
Roots	comp67155_c1_seq2	comp67155_c1	4522	3418	12.6704	10.3956	Control	0.0859423	1.21883	1.28478	0.968495	100	0	4288	7601	84.07	SapurV1A.0191s0390.1.p	0	2142	99.44	cell morphogenesis protein, central domain protein	0	0	PTHR12295:SF2	0	0	0	KOG1825	Eukaryota	Viridiplantae	Streptophyta	Saliceae	Salix	Salix purpurea	Eukaryota;Viridiplantae;Streptophyta;Streptophytina;Embryophyta;Tracheophyta;Euphyllophyta;Spermatophyta;Magnoliophyta;Mesangiospermae;eudicotyledons;Gunneridae;Pentapetalae;rosids;fabi ds;Malpighiales;Salicaceae;Saliceae;Salix;Salix purpurea
Roots	comp91972_c0_seq55	comp91972_c0	804	1331	5.77577	10.3556	Treatment	0.253567	1.79294	0.585394	0.999973	100	8e-171	511	2981	25.06	SapurV1A.0198s0250.1.p	0	436	57.11	galactokinase	GO:0005524;GO:0016301;GO:0016310	PF08544;PF00288	PTHR10457:SF7	0	2.7.1.6	K00849	KOG0631	Eukaryota	Viridiplantae	Streptophyta	Saliceae	Salix	Salix purpurea	Eukaryota;Viridiplantae;Streptophyta;Streptophytina;Embryophyta;Tracheophyta;Euphyllophyta;Spermatophyta;Magnoliophyta;Mesangiospermae;eudicotyledons;Gunneridae;Pentapetalae;rosids;fabi ds;Malpighiales;Salicaceae;Saliceae;Salix;Salix purpurea
Roots	comp95032_c0_seq16	comp95032_c0	2944	2211	12.5367	10.3367	Control	0.0838031	1.21284	1.28155	0.999997	95.93	0	2551	4973	83.07	SapurV1A.0299s0170.1.p	0	1377	100	chromatin remodeling complex subunit	GO:0003677;GO:0005524;GO:0003676;GO:0004386	PF00176;PF00271	PTHR10799:SF133	0	0	0	KOG1001	Eukaryota	Viridiplantae	Streptophyta	Saliceae	Salix	Salix purpurea	Eukaryota;Viridiplantae;Streptophyta;Streptophytina;Embryophyta;Tracheophyta;Euphyllophyta;Spermatophyta;Magnoliophyta;Mesangiospermae;eudicotyledons;Gunneridae;Pentapetalae;rosids;fabi ds;Malpighiales;Salicaceae;Saliceae;Salix;Salix purpurea
Roots	comp86037_c0_seq2	comp86037_c0	405	757	5.30292	10.2494	Treatment	0.286184	1.93278	0.531753	0.969454	95.93	4e-172	493	1714	43.06	SapurV1A.0132s0100.2.p	0	255	96.47	haloacid dehalogenase-like hydrolase	GO:0003824;GO:0008152	PF00702	PTHR18901	0	0	0	KOG2914	Eukaryota	Viridiplantae	Streptophyta	Saliceae	Salix	Salix purpurea	Eukaryota;Viridiplantae;Streptophyta;Streptophytina;Embryophyta;Tracheophyta;Euphyllophyta;Spermatophyta;Magnoliophyta;Mesangiospermae;eudicotyledons;Gunneridae;Pentapetalae;rosids;fabi ds;Malpighiales;Salicaceae;Saliceae;Salix;Salix purpurea
Roots	comp77233_c0_seq1	comp77233_c0	148	334	4.43512	10.2481	Treatment	0.363737	2.31067	0.44449	0.998961	100	2e-67	216	751	41.15	SapurV1A.0622s0110.1.p	0	360	28.61	cysteine protease	GO:0006508;GO:0008234	PF00112;PF08246	PTHR12411:SF50	0	3.4.22.16	K01366	KOG1543	Eukaryota	Viridiplantae	Streptophyta	Saliceae	Salix	Salix purpurea	Eukaryota;Viridiplantae;Streptophyta;Streptophytina;Embryophyta;Tracheophyta;Euphyllophyta;Spermatophyta;Magnoliophyta;Mesangiospermae;eudicotyledons;Gunneridae;Pentapetalae;rosids;fabi ds;Malpighiales;Salicaceae;Saliceae;Salix;Salix purpurea
Roots	comp93921_c3_seq14	comp93921_c3	2248	1506	13.8381	10.243	Control	0.130652	1.35099	1.43859	0.996048	100	0	1355	3399	68.58	SapurV1A.1554s0030.1.p	0	777	100	global transcription factor group protein, putative	GO:0005515	PF00439	PTHR22880:SF31	0	0	0	KOG1474	Eukaryota	Viridiplantae	Streptophyta	Saliceae	Salix	Salix purpurea	Eukaryota;Viridiplantae;Streptophyta;Streptophytina;Embryophyta;Tracheophyta;Euphyllophyta;Spermatophyta;Magnoliophyta;Mesangiospermae;eudicotyledons;Gunneridae;Pentapetalae;rosids;fabi ds;Malpighiales;Salicaceae;Saliceae;Salix;Salix purpurea
Roots	comp91126_c0_seq5	comp91126_c0	660	1195	5.24099	10.1525	Treatment	0.287161	1.93714	0.538078	1	96.68	0	688	2727	39.71	SapurV1A.0298s0120.1.p	0	361	100	cinnamyl alcohol dehydrogenase-like protein	GO:0016491;GO:0008270;GO:0055114	PF08240;PF00107	PTHR11695:SF285	0	0	0	KOG0023	Eukaryota	Viridiplantae	Streptophyta	Saliceae	Salix	Salix purpurea	Eukaryota;Viridiplantae;Streptophyta;Streptophytina;Embryophyta;Tracheophyta;Euphyllophyta;Spermatophyta;Magnoliophyta;Mesangiospermae;eudicotyledons;Gunneridae;Pentapetalae;rosids;fabi ds;Malpighiales;Salicaceae;Saliceae;Salix;Salix purpurea
Roots	comp88921_c0_seq5	comp88921_c0	344	201	16.1479	10.133	Control	0.202379	1.5936	1.68388	0.999987	86.18	5e-78	253	457	99.78	SapurV1A.2252s0010.1.p	0	1218	12.48	TIR-NBS-LRR resistance protein	GO:0005524;GO:0006915;GO:0004888;GO:0007165;GO:0031224;GO:0045087;GO:0005515	PF07725;PF00931;PF01582;PF00560	PTHR11017:SF20	0	0	0	KOG4658	Eukaryota	Viridiplantae	Streptophyta	Saliceae	Salix	Salix purpurea	Eukaryota;Viridiplantae;Streptophyta;Streptophytina;Embryophyta;Tracheophyta;Euphyllophyta;Spermatophyta;Magnoliophyta;Mesangiospermae;eudicotyledons;Gunneridae;Pentapetalae;rosids;fabi ds;Malpighiales;Salicaceae;Saliceae;Salix;Salix purpurea
Roots	comp93962_c4_seq1	comp93962_c4	80	183	4.14943	10.0813	Treatment	0.38553	2.42958	0.428783	0.996043	100	4e-46	150	422	54.03	SapurV1A.0755s0080.1.p	0	151	50.33	SSXT protein (amino-terminal region) protein	0	PF05030	PTHR23107	0	0	0	0	Eukaryota	Viridiplantae	Streptophyta	Saliceae	Salix	Salix purpurea	Eukaryota;Viridiplantae;Streptophyta;Streptophytina;Embryophyta;Tracheophyta;Euphyllophyta;Spermatophyta;Magnoliophyta;Mesangiospermae;eudicotyledons;Gunneridae;Pentapetalae;rosids;fabi ds;Malpighiales;Salicaceae;Saliceae;Salix;Salix purpurea
Roots	comp78455_c1_seq2	comp78455_c1	410	548	6.7561	10.0465	Treatment	0.17232	1.48703	0.717257	0.999283	99.57	5e-165	468	1264	55.54	SapurV1A.0726s0130.1.p	0	234	100	cytochrome protein b561	GO:0016021	PF03188	PTHR10106	0	0	K08360	KOG1619	Eukaryota	Viridiplantae	Streptophyta	Saliceae	Salix	Salix purpurea	Eukaryota;Viridiplantae;Streptophyta;Streptophytina;Embryophyta;Tracheophyta;Euphyllophyta;Spermatophyta;Magnoliophyta;Mesangiospermae;eudicotyledons;Gunneridae;Pentapetalae;rosids;fabi ds;Malpighiales;Salicaceae;Saliceae;Salix;Salix purpurea
Roots	comp94935_c0_seq15	comp94935_c0	840	1028	7.50377	10.0444	Treatment	0.126645	1.33858	0.79023	0.999801	100	0	597	2366	38.17	SapurV1A.0014s0560.1.p	0	448	67.19	elongation factor Tu protein	GO:0005525;GO:0003924;GO:0003746;GO:0005622;GO:0006414	PF03144;PF03143;PF00009	PTHR23115:SF31	0	3.6.5.3	K02358	KOG0460	Eukaryota	Viridiplantae	Streptophyta	Saliceae	Salix	Salix purpurea	Eukaryota;Viridiplantae;Streptophyta;Streptophytina;Embryophyta;Tracheophyta;Euphyllophyta;Spermatophyta;Magnoliophyta;Mesangiospermae;eudicotyledons;Gunneridae;Pentapetalae;rosids;fabi ds;Malpighiales;Salicaceae;Saliceae;Salix;Salix purpurea
Roots	comp85563_c0_seq3	comp85563_c0	636	735	7.83794	9.98934	Treatment	0.105335	1.27448	0.829261	0.951082	99.6	2e-157	455	1710	43.68	SapurV1A.0272s0180.1.p	0	249	100	thioredoxin-related transmembrane protein	0	0	PTHR15853	0	0	0	KOG0914	Eukaryota	Viridiplantae	Streptophyta	Saliceae	Salix	Salix purpurea	Eukaryota;Viridiplantae;Streptophyta;Streptophytina;Embryophyta;Tracheophyta;Euphyllophyta;Spermatophyta;Magnoliophyta;Mesangiospermae;eudicotyledons;Gunneridae;Pentapetalae;rosids;fabi ds;Malpighiales;Salicaceae;Saliceae;Salix;Salix purpurea
Roots	comp92067_c0_seq1	comp92067_c0	771	986	7.20249	9.9425	Treatment	0.140013	1.38042	0.756528	0.996975	92.92	0	941	2304	72.27	SapurV1A.0295s0280.1.p	0	577	97.92	DEAD-box ATP-dependent RNA helicase	GO:0003676;GO:0004386;GO:0005524;GO:0008026	PF00271;PF00270	PTHR24031:SF161	0	0	0	KOG0331	Eukaryota	Viridiplantae	Streptophyta	Saliceae	Salix	Salix purpurea	Eukaryota;Viridiplantae;Streptophyta;Streptophytina;Embryophyta;Tracheophyta;Euphyllophyta;Spermatophyta;Magnoliophyta;Mesangiospermae;eudicotyledons;Gunneridae;Pentapetalae;rosids;fabi ds;Malpighiales;Salicaceae;Saliceae;Salix;Salix purpurea
Roots	comp76605_c0_seq2	comp76605_c0	479	677	6.24349	9.92962	Treatment	0.201505	1.59039	0.674121	0.976477	100	4e-102	310	1584	35.04	SapurV1A.0538s0060.1.p	0	186	99.46	import inner membrane translocase subunit tim23	GO:0005743;GO:0008565;GO:0015031	PF02466	PTHR15371	0	0	0	KOG3324	Eukaryota	Viridiplantae	Streptophyta	Saliceae	Salix	Salix purpurea	Eukaryota;Viridiplantae;Streptophyta;Streptophytina;Embryophyta;Tracheophyta;Euphyllophyta;Spermatophyta;Magnoliophyta;Mesangiospermae;eudicotyledons;Gunneridae;Pentapetalae;rosids;fabi ds;Malpighiales;Salicaceae;Saliceae;Salix;Salix purpurea
Roots	comp92240_c1_seq5	comp92240_c1	926	1311	6.3049	9.88593	Treatment	0.19534	1.56798	0.675235	0.999884	90.16	4e-157	477	3090	29.61	SapurV1A.0268s0250.1.p	0	450	61.56	U6 snRNA phosphodiesterase	GO:0003735;GO:0005622;GO:0005840;GO:0006412;GO:0005515	PF09749;PF01599;PF00240	PTHR10666	0	0	K02977	KOG3102	Eukaryota	Viridiplantae	Streptophyta	Saliceae	Salix	Salix purpurea	Eukaryota;Viridiplantae;Streptophyta;Streptophytina;Embryophyta;Tracheophyta;Euphyllophyta;Spermatophyta;Magnoliophyta;Mesangiospermae;eudicotyledons;Gunneridae;Pentapetalae;rosids;fabi ds;Malpighiales;Salicaceae;Saliceae;Salix;Salix purpurea
Roots	comp88553_c1_seq4	comp88553_c1	479	643	6.54546	9.8481	Treatment	0.177413	1.50457	0.713887	0.999993	99.47	0	724	1511	75.05	SapurV1A.0502s0200.1.p	0	378	100	PPR containing plant protein	0	PF01535	PTHR24015	0	0	0	0	Eukaryota	Viridiplantae	Streptophyta	Saliceae	Salix	Salix purpurea	Eukaryota;Viridiplantae;Streptophyta;Streptophytina;Embryophyta;Tracheophyta;Euphyllophyta;Spermatophyta;Magnoliophyta;Mesangiospermae;eudicotyledons;Gunneridae;Pentapetalae;rosids;fabi ds;Malpighiales;Salicaceae;Saliceae;Salix;Salix purpurea
Roots	comp94166_c0_seq5	comp94166_c0	966	1363	6.43817	9.83343	Treatment	0.183943	1.52737	0.683887	0.996854	93.28	0	1533	3209	78.62	SapurV1A.1585s0010.1.p	0	858	98.25	G-type lectin S-receptor-like Serine/Threonine-kinase, putative	GO:0004672;GO:0005524;GO:0006468;GO:0005529	PF00069;PF01453	PTHR24420:SF781	0	0	0	KOG1187	Eukaryota	Viridiplantae	Streptophyta	Saliceae	Salix	Salix purpurea	Eukaryota;Viridiplantae;Streptophyta;Streptophytina;Embryophyta;Tracheophyta;Euphyllophyta;Spermatophyta;Magnoliophyta;Mesangiospermae;eudicotyledons;Gunneridae;Pentapetalae;rosids;fabi ds;Malpighiales;Salicaceae;Saliceae;Salix;Salix purpurea
Roots	comp63163_c0_seq5	comp63163_c0	191	302	5.6767	9.83091	Treatment	0.238498	1.7318	0.606265	0.976697	100	2e-62	194	717	40.17	SapurV1A.0010s0870.1.p	0	96	100	transmembrane protein, putative	0	0	0	0	0	0	0	Eukaryota	Viridiplantae	Streptophyta	Saliceae	Salix	Salix purpurea	Eukaryota;Viridiplantae;Streptophyta;Streptophytina;Embryophyta;Tracheophyta;Euphyllophyta;Spermatophyta;Magnoliophyta;Mesangiospermae;eudicotyledons;Gunneridae;Pentapetalae;rosids;fabi ds;Malpighiales;Salicaceae;Saliceae;Salix;Salix purpurea
Roots	comp89304_c0_seq4	comp89304_c0	686	924	6.57933	9.74611	Treatment	0.17065	1.48132	0.710268	0.954465	100	0	763	2212	50.99	SapurV1A.0023s1000.1.p	0	395	95.19	metal tolerance protein	GO:0006812;GO:0008324;GO:0016021;GO:0055085	PF01545	PTHR11562:SF10	0	0	0	KOG1485	Eukaryota	Viridiplantae	Streptophyta	Saliceae	Salix	Salix purpurea	Eukaryota;Viridiplantae;Streptophyta;Streptophytina;Embryophyta;Tracheophyta;Euphyllophyta;Spermatophyta;Magnoliophyta;Mesangiospermae;eudicotyledons;Gunneridae;Pentapetalae;rosids;fabi ds;Malpighiales;Salicaceae;Saliceae;Salix;Salix purpurea
Roots	comp90636_c0_seq4	comp90636_c0	3722	1906	16.8211	9.72892	Control	0.237791	1.72898	1.84987	0.991616	99.42	0	1900	4534	68.09	SapurV1A.0200s0350.1.p	0	1029	100	phytosulfokine receptor, putative	GO:0004672;GO:0005524;GO:0006468;GO:0005515	PF00069;PF00560;PF08263	PTHR24420:SF478	0	0	0	KOG1187	Eukaryota	Viridiplantae	Streptophyta	Saliceae	Salix	Salix purpurea	Eukaryota;Viridiplantae;Streptophyta;Streptophytina;Embryophyta;Tracheophyta;Euphyllophyta;Spermatophyta;Magnoliophyta;Mesangiospermae;eudicotyledons;Gunneridae;Pentapetalae;rosids;fabi ds;Malpighiales;Salicaceae;Saliceae;Salix;Salix purpurea
Roots	comp93890_c4_seq2	comp93890_c4	335	420	7.01674	9.69255	Treatment	0.140302	1.38135	0.765401	0.96088	100	5e-158	446	1008	65.18	SapurV1A.0029s0330.1.p	0	219	100	Rab-related GTPase family protein	0	PF00071	PTHR24073:SF213	0	0	K07976	KOG0087	Eukaryota	Viridiplantae	Streptophyta	Saliceae	Salix	Salix purpurea	Eukaryota;Viridiplantae;Streptophyta;Streptophytina;Embryophyta;Tracheophyta;Euphyllophyta;Spermatophyta;Magnoliophyta;Mesangiospermae;eudicotyledons;Gunneridae;Pentapetalae;rosids;fabi ds;Malpighiales;Salicaceae;Saliceae;Salix;Salix purpurea
Roots	comp89535_c1_seq1	comp89535_c1	344	226	13.1559	9.6361	Control	0.135219	1.36527	1.45045	0.999758	81.72	2e-34	120	545	51.19	SapurV1A.0030s0080.1.p	0	93	82.8	hypothetical protein	0	0	0	0	0	0	0	Eukaryota	Viridiplantae	Streptophyta	Saliceae	Salix	Salix purpurea	Eukaryota;Viridiplantae;Streptophyta;Streptophytina;Embryophyta;Tracheophyta;Euphyllophyta;Spermatophyta;Magnoliophyta;Mesangiospermae;eudicotyledons;Gunneridae;Pentapetalae;rosids;fabi ds;Malpighiales;Salicaceae;Saliceae;Salix;Salix purpurea
Roots	comp78186_c0_seq1	comp78186_c0	358	265	11.8886	9.63181	Control	0.0914236	1.23431	1.30135	0.999731	0	0	0	0	0	0	0	0	0	0	0	0	0	0	0	0	0	0	0	0	0	0	0	0
Roots	comp95325_c0_seq36	comp95325_c0	313	186	14.9268	9.55664	Control	0.193661	1.56193	1.62878	0.987298	100	4e-97	310	453	99.34	SapurV1A.0382s0210.1.p	0	2382	6.3	CCR4-NOT transcription complex subunit	0	PF04054	PTHR13162	0	0	K12604	KOG1831	Eukaryota	Viridiplantae	Streptophyta	Saliceae	Salix	Salix purpurea	Eukaryota;Viridiplantae;Streptophyta;Streptophytina;Embryophyta;Tracheophyta;Euphyllophyta;Spermatophyta;Magnoliophyta;Mesangiospermae;eudicotyledons;Gunneridae;Pentapetalae;rosids;fabi ds;Malpighiales;Salicaceae;Saliceae;Salix;Salix purpurea
Roots	comp92560_c1_seq1	comp92560_c1	352	259	11.7752	9.55411	Control	0.0907792	1.23248	1.30139	0.999097	0	0	0	0	0	0	0	0	0	0	0	0	0	0	0	0	0	0	0	0	0	0	0	0
Roots	comp75352_c0_seq6	comp75352_c0	944	1176	7.06976	9.54874	Treatment	0.130541	1.35065	0.778716	0.994807	99.82	0	1144	2858	57.63	SapurV1A.0332s0090.1.p	0	549	100	cytosolic purine 5-nucleotidase, putative	0	PF05761	PTHR12103:SF1	0	0	0	KOG2470	Eukaryota	Viridiplantae	Streptophyta	Saliceae	Salix	Salix purpurea	Eukaryota;Viridiplantae;Streptophyta;Streptophytina;Embryophyta;Tracheophyta;Euphyllophyta;Spermatophyta;Magnoliophyta;Mesangiospermae;eudicotyledons;Gunneridae;Pentapetalae;rosids;fabi ds;Malpighiales;Salicaceae;Saliceae;Salix;Salix purpurea
Roots	comp90631_c0_seq5	comp90631_c0	321	488	5.8184	9.51817	Treatment	0.21375	1.63587	0.640922	0.993224	99.63	0	563	1184	68.67	SapurV1A.0047s0680.1.p	0	626	43.29	dehydration-responsive family protein	GO:0008168	PF03141	PTHR10108:SF54	0	0	0	0	Eukaryota	Viridiplantae	Streptophyta	Saliceae	Salix	Salix purpurea	Eukaryota;Viridiplantae;Streptophyta;Streptophytina;Embryophyta;Tracheophyta;Euphyllophyta;Spermatophyta;Magnoliophyta;Mesangiospermae;eudicotyledons;Gunneridae;Pentapetalae;rosids;fabi ds;Malpighiales;Salicaceae;Saliceae;Salix;Salix purpurea
Roots	comp91487_c0_seq9	comp91487_c0	1238	1435	7.45718	9.46334	Treatment	0.10347	1.26902	0.830039	0.960385	96.34	0	951	3514	42	SapurV1A.0056s0770.1.p	0	499	98.6	glutathione reductase	GO:0016491;GO:0050660;GO:0055114;GO:0005737;GO:0045454	PF00070;PF02852;PF07992	PTHR22912:SF27	0	1.8.1.7	K00383	KOG0405	Eukaryota	Viridiplantae	Streptophyta	Saliceae	Salix	Salix purpurea	Eukaryota;Viridiplantae;Streptophyta;Streptophytina;Embryophyta;Tracheophyta;Euphyllophyta;Spermatophyta;Magnoliophyta;Mesangiospermae;eudicotyledons;Gunneridae;Pentapetalae;rosids;fabi ds;Malpighiales;Salicaceae;Saliceae;Salix;Salix purpurea
Roots	comp92895_c0_seq42	comp92895_c0	1576	1254	10.8183	9.44837	Control	0.058804	1.145	1.21013	0.995546	99.27	0	970	3076	53.54	SapurV1A.0043s0900.3.p	0	577	95.15	phox (PX) domain protein	0	0	0	0	0	0	0	Eukaryota	Viridiplantae	Streptophyta	Saliceae	Salix	Salix purpurea	Eukaryota;Viridiplantae;Streptophyta;Streptophytina;Embryophyta;Tracheophyta;Euphyllophyta;Spermatophyta;Magnoliophyta;Mesangiospermae;eudicotyledons;Gunneridae;Pentapetalae;rosids;fabi ds;Malpighiales;Salicaceae;Saliceae;Salix;Salix purpurea
Roots	comp95126_c0_seq2	comp95126_c0	1054	1237	7.25594	9.43428	Treatment	0.114015	1.30022	0.81763	0.999741	94.13	0	916	3037	47.12	SapurV1A.0023s0350.1.p	0	467	96.57	elongation factor 1-alpha	GO:0003924;GO:0005525	PF00009;PF03144;PF03143	PTHR23115:SF57	0	3.6.5.3	K03231	KOG0052	Eukaryota	Viridiplantae	Streptophyta	Saliceae	Salix	Salix purpurea	Eukaryota;Viridiplantae;Streptophyta;Streptophytina;Embryophyta;Tracheophyta;Euphyllophyta;Spermatophyta;Magnoliophyta;Mesangiospermae;eudicotyledons;Gunneridae;Pentapetalae;rosids;fabi ds;Malpighiales;Salicaceae;Saliceae;Salix;Salix purpurea
Roots	comp41690_c0_seq1	comp41690_c0	66	134	4.41405	9.40035	Treatment	0.328307	2.12965	0.480955	0.997476	100	1e-56	182	332	82.23	SapurV1A.0051s0460.1.p	0	313	29.07	phenylcoumaran benzylic ether reductase-like protein	0	PF05368	PTHR14194:SF8	0	1.3.1.-	K00224	0	Eukaryota	Viridiplantae	Streptophyta	Saliceae	Salix	Salix purpurea	Eukaryota;Viridiplantae;Streptophyta;Streptophytina;Embryophyta;Tracheophyta;Euphyllophyta;Spermatophyta;Magnoliophyta;Mesangiospermae;eudicotyledons;Gunneridae;Pentapetalae;rosids;fabi ds;Malpighiales;Salicaceae;Saliceae;Salix;Salix purpurea
Roots	comp84434_c0_seq1	comp84434_c0	1227	1349	7.8059	9.39848	Treatment	0.0806346	1.20402	0.877856	0.962118	99.86	0	1380	3322	65.11	SapurV1A.0035s0840.1.p	0	721	100	translation initiation factor IF-2	GO:0003924;GO:0005525	PF00009;PF11987	PTHR23115:SF41	0	0	K02519	KOG1145	Eukaryota	Viridiplantae	Streptophyta	Saliceae	Salix	Salix purpurea	Eukaryota;Viridiplantae;Streptophyta;Streptophytina;Embryophyta;Tracheophyta;Euphyllophyta;Spermatophyta;Magnoliophyta;Mesangiospermae;eudicotyledons;Gunneridae;Pentapetalae;rosids;fabi ds;Malpighiales;Salicaceae;Saliceae;Salix;Salix purpurea
Roots	comp84849_c0_seq18	comp84849_c0	344	230	12.718	9.3807	Control	0.132184	1.35576	1.44177	0.999988	99.16	5e-64	205	566	63.07	SapurV1A.0136s0510.3.p	0	347	34.29	C2H2-type zinc-finger protein, putative	GO:0005622;GO:0008270	PF00096	PTHR14003:SF2	0	0	0	0	Eukaryota	Viridiplantae	Streptophyta	Saliceae	Salix	Salix purpurea	Eukaryota;Viridiplantae;Streptophyta;Streptophytina;Embryophyta;Tracheophyta;Euphyllophyta;Spermatophyta;Magnoliophyta;Mesangiospermae;eudicotyledons;Gunneridae;Pentapetalae;rosids;fabi ds;Malpighiales;Salicaceae;Saliceae;Salix;Salix purpurea
Roots	comp88247_c0_seq1	comp88247_c0	563	716	6.72785	9.33843	Treatment	0.142397	1.38803	0.756427	0.999995	99.27	2e-167	482	1781	46.32	SapurV1A.0172s0140.1.p	0	275	100	biotin carboxyl carrier of acetyl-CoA carboxylase, putative	0	PF00364	PTHR18866:SF35	0	0	0	0	Eukaryota	Viridiplantae	Streptophyta	Saliceae	Salix	Salix purpurea	Eukaryota;Viridiplantae;Streptophyta;Streptophytina;Embryophyta;Tracheophyta;Euphyllophyta;Spermatophyta;Magnoliophyta;Mesangiospermae;eudicotyledons;Gunneridae;Pentapetalae;rosids;fabi ds;Malpighiales;Salicaceae;Saliceae;Salix;Salix purpurea
Roots	comp89681_c0_seq4	comp89681_c0	746	1084	5.98209	9.31572	Treatment	0.192364	1.55727	0.665842	0.967466	99.64	0	1117	2701	62.2	SapurV1A.0189s0200.1.p	0	568	98.59	PPR containing plant protein	0	PF01535	PTHR24015:SF113	0	0	0	0	Eukaryota	Viridiplantae	Streptophyta	Saliceae	Salix	Salix purpurea	Eukaryota;Viridiplantae;Streptophyta;Streptophytina;Embryophyta;Tracheophyta;Euphyllophyta;Spermatophyta;Magnoliophyta;Mesangiospermae;eudicotyledons;Gunneridae;Pentapetalae;rosids;fabi ds;Malpighiales;Salicaceae;Saliceae;Salix;Salix purpurea
Roots	comp87125_c0_seq4	comp87125_c0	696	850	6.94514	9.30952	Treatment	0.127247	1.34044	0.787848	0.997993	97.49	0	1240	2118	90.37	SapurV1A.0850s0020.1.p	0	773	82.54	anthranilate phosphoribosyltransferase-like protein	GO:0005515	PF08372;PF00168	PTHR10024:SF97	0	0	0	0	Eukaryota	Viridiplantae	Streptophyta	Saliceae	Salix	Salix purpurea	Eukaryota;Viridiplantae;Streptophyta;Streptophytina;Embryophyta;Tracheophyta;Euphyllophyta;Spermatophyta;Magnoliophyta;Mesangiospermae;eudicotyledons;Gunneridae;Pentapetalae;rosids;fabi ds;Malpighiales;Salicaceae;Saliceae;Salix;Salix purpurea
Roots	comp94552_c0_seq13	comp94552_c0	852	1853	4.17593	9.30529	Treatment	0.347977	2.22832	0.457243	1	98.68	0	1092	4613	34.53	SapurV1A.1124s0080.1.p	0	572	92.83	glutathione synthetase	GO:0004363;GO:0005524;GO:0006750	PF03917;PF03199	PTHR11130	0	6.3.2.3	K01920	KOG0021	Eukaryota	Viridiplantae	Streptophyta	Saliceae	Salix	Salix purpurea	Eukaryota;Viridiplantae;Streptophyta;Streptophytina;Embryophyta;Tracheophyta;Euphyllophyta;Spermatophyta;Magnoliophyta;Mesangiospermae;eudicotyledons;Gunneridae;Pentapetalae;rosids;fabi ds;Malpighiales;Salicaceae;Saliceae;Salix;Salix purpurea
Roots	comp94744_c2_seq1	comp94744_c2	342	236	12.2528	9.30011	Control	0.119748	1.31749	1.3966	0.99993	0	0	0	0	0	0	0	0	0	0	0	0	0	0	0	0	0	0	0	0	0	0	0	0
Roots	comp88506_c0_seq11	comp88506_c0	472	1000	4.19621	9.29212	Treatment	0.345257	2.21441	0.464643	0.999999	100	0	546	2498	33.27	SapurV1A.0213s0020.1.p	0	277	100	zinc finger protein, putative	GO:0008270	PF01529	PTHR22883	0	0	0	KOG1315	Eukaryota	Viridiplantae	Streptophyta	Saliceae	Salix	Salix purpurea	Eukaryota;Viridiplantae;Streptophyta;Streptophytina;Embryophyta;Tracheophyta;Euphyllophyta;Spermatophyta;Magnoliophyta;Mesangiospermae;eudicotyledons;Gunneridae;Pentapetalae;rosids;fabi ds;Malpighiales;Salicaceae;Saliceae;Salix;Salix purpurea
Roots	comp92058_c0_seq32	comp92058_c0	86	432	2.07597	9.13944	Treatment	0.643699	4.40249	0.211785	0.962489	95.42	8e-112	275	1113	41.24	SapurV1A.0052s0790.1.p	0	218	70.18	Phi class glutathione transferase GSTF3	GO:0005515	PF02798;PF00043	PTHR11260:SF55	0	0	0	KOG0867	Eukaryota	Viridiplantae	Streptophyta	Saliceae	Salix	Salix purpurea	Eukaryota;Viridiplantae;Streptophyta;Streptophytina;Embryophyta;Tracheophyta;Euphyllophyta;Spermatophyta;Magnoliophyta;Mesangiospermae;eudicotyledons;Gunneridae;Pentapetalae;rosids;fabi ds;Malpighiales;Salicaceae;Saliceae;Salix;Salix purpurea
Roots	comp65242_c0_seq1	comp65242_c0	89	140	5.35602	9.13207	Treatment	0.231727	1.70501	0.625276	0.990671	0	0	0	0	0	0	0	0	0	0	0	0	0	0	0	0	0	0	0	0	0	0	0	0
Roots	comp89607_c1_seq5	comp89607_c1	576	887	5.39747	9.04293	Treatment	0.224119	1.6754	0.621931	0.961658	99.62	5e-153	451	2291	34.57	SapurV1A.0173s0130.1.p	0	264	100	peptidyl-prolyl cis-trans isomerase, cyclophilin-type protein	GO:0003755;GO:0006457	PF00160	PTHR11071:SF60	0	5.2.1.8	K03768	KOG0880	Eukaryota	Viridiplantae	Streptophyta	Saliceae	Salix	Salix purpurea	Eukaryota;Viridiplantae;Streptophyta;Streptophytina;Embryophyta;Tracheophyta;Euphyllophyta;Spermatophyta;Magnoliophyta;Mesangiospermae;eudicotyledons;Gunneridae;Pentapetalae;rosids;fabi ds;Malpighiales;Salicaceae;Saliceae;Salix;Salix purpurea
Roots	comp71424_c0_seq1	comp71424_c0	432	544	6.60455	9.02685	Treatment	0.135693	1.36676	0.766401	0.983346	100	1e-72	230	1403	31	SapurV1A.0810s0100.1.p	0	145	100	intermembrane space import and assembly protein, putative	0	PF06747	PTHR21622	0	0	0	0	Eukaryota	Viridiplantae	Streptophyta	Saliceae	Salix	Salix purpurea	Eukaryota;Viridiplantae;Streptophyta;Streptophytina;Embryophyta;Tracheophyta;Euphyllophyta;Spermatophyta;Magnoliophyta;Mesangiospermae;eudicotyledons;Gunneridae;Pentapetalae;rosids;fabi ds;Malpighiales;Salicaceae;Saliceae;Salix;Salix purpurea
Roots	comp95511_c1_seq1	comp95511_c1	4031	3150	10.5276	9.00227	Control	0.0679787	1.16944	1.23421	0.999873	95.62	0	3765	8102	73.61	SapurV1A.0019s0660.2.p	0	2477	80.26	Serine/Threonine-kinase TOR	GO:0016773;GO:0005515;GO:0016772	PF11865;PF00454;PF02260;PF02259;PF08771	PTHR11139:SF9	0	0	K07203	KOG0891	Eukaryota	Viridiplantae	Streptophyta	Saliceae	Salix	Salix purpurea	Eukaryota;Viridiplantae;Streptophyta;Streptophytina;Embryophyta;Tracheophyta;Euphyllophyta;Spermatophyta;Magnoliophyta;Mesangiospermae;eudicotyledons;Gunneridae;Pentapetalae;rosids;fabi ds;Malpighiales;Salicaceae;Saliceae;Salix;Salix purpurea
Roots	comp94221_c1_seq41	comp94221_c1	50	115	3.55089	8.9995	Treatment	0.403882	2.53444	0.419352	1	0	0	0	0	0	0	0	0	0	0	0	0	0	0	0	0	0	0	0	0	0	0	0	0
Roots	comp91884_c0_seq4	comp91884_c0	6484	4162	12.662	8.97623	Control	0.14941	1.41062	1.50604	0.985445	92.45	0	5759	10710	89.36	tr|B9GN87|B9GN87_POPTR	B9GN87_POPTR	3168	100	Uncharacterized protein OS=Populus trichocarpa GN=POPTR_0002s11160g PE=4 SV=2	0	PF02138; PF02138; PF02138	0	pop:POPTR_0002s11160g;	0	0	0	Eukaryota	Viridiplantae	Streptophyta	Salicaceae	Saliceae	Populus	Eukaryota;Viridiplantae;Streptophyta;Embryophyta;Tracheophyta;Spermatophyta;Magnoliophyta;eudicotyledons;Gunneridae;Pentapetalae;rosids;fabids;Malpighiales;Salicaceae;Saliceae;Populus
Roots	comp94805_c0_seq6	comp94805_c0	275	497	4.41014	8.97113	Treatment	0.308395	2.0342	0.520319	0.994791	99.4	0	608	1288	78.26	SapurV1A.0869s0080.1.p	0	370	90.81	DUF1644 family protein	0	PF07800	0	0	0	0	0	Eukaryota	Viridiplantae	Streptophyta	Saliceae	Salix	Salix purpurea	Eukaryota;Viridiplantae;Streptophyta;Streptophytina;Embryophyta;Tracheophyta;Euphyllophyta;Spermatophyta;Magnoliophyta;Mesangiospermae;eudicotyledons;Gunneridae;Pentapetalae;rosids;fabi ds;Malpighiales;Salicaceae;Saliceae;Salix;Salix purpurea
Roots	comp84195_c0_seq1	comp84195_c0	104	274	3.50414	8.93673	Treatment	0.406598	2.55034	0.387421	0.992813	91.89	3e-23	99.4	714	31.09	SapurV1A.0154s0010.1.p	0	488	15.16	UDP-glucosyl transferase	GO:0008152;GO:0016758	PF00201	PTHR11926:SF15	0	0	0	KOG1192	Eukaryota	Viridiplantae	Streptophyta	Saliceae	Salix	Salix purpurea	Eukaryota;Viridiplantae;Streptophyta;Streptophytina;Embryophyta;Tracheophyta;Euphyllophyta;Spermatophyta;Magnoliophyta;Mesangiospermae;eudicotyledons;Gunneridae;Pentapetalae;rosids;fabi ds;Malpighiales;Salicaceae;Saliceae;Salix;Salix purpurea
Roots	comp84673_c1_seq5	comp84673_c1	526	318	13.461	8.91981	Control	0.178722	1.50912	1.6025	0.999972	0	0	0	0	0	0	0	0	0	0	0	0	0	0	0	0	0	0	0	0	0	0	0	0
Roots	comp94327_c1_seq18	comp94327_c1	1568	1309	9.6286	8.84867	Control	0.0366852	1.08814	1.15687	0.972519	100	0	909	3423	41.45	SapurV1A.0010s0710.1.p	0	804	58.83	oxysterol-binding protein-related protein 1C	GO:0005515	PF01237;PF00169	PTHR10972:SF8	0	0	0	KOG1737	Eukaryota	Viridiplantae	Streptophyta	Saliceae	Salix	Salix purpurea	Eukaryota;Viridiplantae;Streptophyta;Streptophytina;Embryophyta;Tracheophyta;Euphyllophyta;Spermatophyta;Magnoliophyta;Mesangiospermae;eudicotyledons;Gunneridae;Pentapetalae;rosids;fabi ds;Malpighiales;Salicaceae;Saliceae;Salix;Salix purpurea
Roots	comp85233_c0_seq3	comp85233_c0	721	1168	5.0154	8.84408	Treatment	0.246347	1.76338	0.591174	0.999467	99.74	0	1617	3079	75.8	SapurV1A.0010s0210.1.p	0	778	100	xylan 1 4-beta-xylosidase	GO:0004553;GO:0005975	PF01915;PF00933	0	0	0	0	0	Eukaryota	Viridiplantae	Streptophyta	Saliceae	Salix	Salix purpurea	Eukaryota;Viridiplantae;Streptophyta;Streptophytina;Embryophyta;Tracheophyta;Euphyllophyta;Spermatophyta;Magnoliophyta;Mesangiospermae;eudicotyledons;Gunneridae;Pentapetalae;rosids;fabi ds;Malpighiales;Salicaceae;Saliceae;Salix;Salix purpurea
Roots	comp93461_c1_seq4	comp93461_c1	466	596	6.18793	8.81118	Treatment	0.153488	1.42393	0.746243	1	100	1e-163	469	1570	46.82	SapurV1A.0404s0080.1.p	0	245	100	ATP-dependent Clp protease proteolytic subunit	GO:0004252;GO:0006508	PF00574	PTHR10381	0	3.4.21.92	K01358	KOG0840	Eukaryota	Viridiplantae	Streptophyta	Saliceae	Salix	Salix purpurea	Eukaryota;Viridiplantae;Streptophyta;Streptophytina;Embryophyta;Tracheophyta;Euphyllophyta;Spermatophyta;Magnoliophyta;Mesangiospermae;eudicotyledons;Gunneridae;Pentapetalae;rosids;fabi ds;Malpighiales;Salicaceae;Saliceae;Salix;Salix purpurea
Roots	comp93893_c1_seq50	comp93893_c1	83	335	1.89616	8.74495	Treatment	0.663883	4.61193	0.235502	1	98.91	8e-118	351	893	61.48	SapurV1A.0338s0120.1.p	0	453	40.4	vacuolar cation/proton exchanger 2	GO:0016021;GO:0055085	PF01699	0	0	0	K07300	KOG1397	Eukaryota	Viridiplantae	Streptophyta	Saliceae	Salix	Salix purpurea	Eukaryota;Viridiplantae;Streptophyta;Streptophytina;Embryophyta;Tracheophyta;Euphyllophyta;Spermatophyta;Magnoliophyta;Mesangiospermae;eudicotyledons;Gunneridae;Pentapetalae;rosids;fabi ds;Malpighiales;Salicaceae;Saliceae;Salix;Salix purpurea
Roots	comp95291_c0_seq7	comp95291_c0	29	143	1.96266	8.64781	Treatment	0.644061	4.40617	0.214421	0.997057	0	0	0	0	0	0	0	0	0	0	0	0	0	0	0	0	0	0	0	0	0	0	0	0
Roots	comp95368_c1_seq31	comp95368_c1	910	594	12.106	8.59533	Control	0.148739	1.40844	1.48034	0.99991	100	0	596	1603	63.07	SapurV1A.0063s0600.1.p	0	1414	23.83	P30 dbc protein, putative	0	0	PTHR14304:SF2	0	0	0	KOG4246	Eukaryota	Viridiplantae	Streptophyta	Saliceae	Salix	Salix purpurea	Eukaryota;Viridiplantae;Streptophyta;Streptophytina;Embryophyta;Tracheophyta;Euphyllophyta;Spermatophyta;Magnoliophyta;Mesangiospermae;eudicotyledons;Gunneridae;Pentapetalae;rosids;fabi ds;Malpighiales;Salicaceae;Saliceae;Salix;Salix purpurea
Roots	comp88282_c0_seq3	comp88282_c0	447	317	11.1302	8.59334	Control	0.11234	1.29521	1.36644	0.999979	92.9	8e-100	304	854	54.45	SapurV1A.0362s0250.1.p	0	444	34.68	PPR domain protein	0	PF01535	PTHR24015	0	0	0	0	Eukaryota	Viridiplantae	Streptophyta	Saliceae	Salix	Salix purpurea	Eukaryota;Viridiplantae;Streptophyta;Streptophytina;Embryophyta;Tracheophyta;Euphyllophyta;Spermatophyta;Magnoliophyta;Mesangiospermae;eudicotyledons;Gunneridae;Pentapetalae;rosids;fabi ds;Malpighiales;Salicaceae;Saliceae;Salix;Salix purpurea
Roots	comp75482_c0_seq1	comp75482_c0	600	693	6.74424	8.59033	Treatment	0.105077	1.27373	0.830224	0.995036	99.8	0	947	1873	78.48	SapurV1A.0024s0690.1.p	0	490	100	50S ribosomal protein L13, putative	0	PF04765	PTHR12956:SF11	0	0	0	0	Eukaryota	Viridiplantae	Streptophyta	Saliceae	Salix	Salix purpurea	Eukaryota;Viridiplantae;Streptophyta;Streptophytina;Embryophyta;Tracheophyta;Euphyllophyta;Spermatophyta;Magnoliophyta;Mesangiospermae;eudicotyledons;Gunneridae;Pentapetalae;rosids;fabi ds;Malpighiales;Salicaceae;Saliceae;Salix;Salix purpurea
Roots	comp95235_c1_seq37	comp95235_c1	1370	776	13.4102	8.56414	Control	0.194751	1.56585	1.66239	0.998859	97.12	0	1078	2112	93.61	SapurV1A.1145s0020.1.p	0	1881	34.77	E3 ubiquitin-protein ligase UPL3	GO:0005622;GO:0006464;GO:0016881	PF00632	PTHR11254:SF73	0	6.3.2.19	K10590	KOG0168	Eukaryota	Viridiplantae	Streptophyta	Saliceae	Salix	Salix purpurea	Eukaryota;Viridiplantae;Streptophyta;Streptophytina;Embryophyta;Tracheophyta;Euphyllophyta;Spermatophyta;Magnoliophyta;Mesangiospermae;eudicotyledons;Gunneridae;Pentapetalae;rosids;fabi ds;Malpighiales;Salicaceae;Saliceae;Salix;Salix purpurea
Roots	comp94147_c0_seq56	comp94147_c0	578	960	4.78249	8.46102	Treatment	0.247768	1.76917	0.587028	0.996382	99.28	0	1093	2632	63.37	SapurV1A.0010s0510.1.p	0	556	100	serine hydroxymethyltransferase	GO:0004372;GO:0006544;GO:0006563	PF00464	PTHR11680	0	2.1.2.1	K00600	KOG2467	Eukaryota	Viridiplantae	Streptophyta	Saliceae	Salix	Salix purpurea	Eukaryota;Viridiplantae;Streptophyta;Streptophytina;Embryophyta;Tracheophyta;Euphyllophyta;Spermatophyta;Magnoliophyta;Mesangiospermae;eudicotyledons;Gunneridae;Pentapetalae;rosids;fabi ds;Malpighiales;Salicaceae;Saliceae;Salix;Salix purpurea
Roots	comp84340_c1_seq2	comp84340_c1	1749	1426	9.51584	8.44179	Control	0.0520123	1.12723	1.19157	0.991762	99.81	0	1057	3907	40.24	SapurV1A.1560s0050.1.p	0	524	100	regulator of nonsense transcripts UPF3 protein, putative	0	PF03467	PTHR13112	0	0	K14328	0	Eukaryota	Viridiplantae	Streptophyta	Saliceae	Salix	Salix purpurea	Eukaryota;Viridiplantae;Streptophyta;Streptophytina;Embryophyta;Tracheophyta;Euphyllophyta;Spermatophyta;Magnoliophyta;Mesangiospermae;eudicotyledons;Gunneridae;Pentapetalae;rosids;fabi ds;Malpighiales;Salicaceae;Saliceae;Salix;Salix purpurea
Roots	comp92112_c3_seq5	comp92112_c3	98	143	5.29381	8.4264	Treatment	0.201873	1.59174	0.658356	0.997366	0	0	0	0	0	0	0	0	0	0	0	0	0	0	0	0	0	0	0	0	0	0	0	0
Roots	comp95166_c0_seq17	comp95166_c0	305	183	12.9906	8.37819	Control	0.190479	1.55053	1.62728	0.981649	100	3e-20	90.1	503	25.05	SapurV1A.0404s0090.1.p	0	1504	2.79	enhancer of ag-4 protein, putative	0	PF00855;PF12243	PTHR12550:SF4	0	0	0	KOG1904	Eukaryota	Viridiplantae	Streptophyta	Saliceae	Salix	Salix purpurea	Eukaryota;Viridiplantae;Streptophyta;Streptophytina;Embryophyta;Tracheophyta;Euphyllophyta;Spermatophyta;Magnoliophyta;Mesangiospermae;eudicotyledons;Gunneridae;Pentapetalae;rosids;fabi ds;Malpighiales;Salicaceae;Saliceae;Salix;Salix purpurea
Roots	comp88380_c0_seq3	comp88380_c0	243	533	3.55378	8.37501	Treatment	0.372295	2.35665	0.444179	1	99.71	0	564	1478	70.64	SapurV1A.0225s0340.1.p	0	423	82.27	gamma class glutathione transferase EF1Bgamma1	GO:0003746;GO:0005853;GO:0006414;GO:0005515	PF00647;PF00043;PF02798	PTHR11260:SF7	0	0	0	KOG1627	Eukaryota	Viridiplantae	Streptophyta	Saliceae	Salix	Salix purpurea	Eukaryota;Viridiplantae;Streptophyta;Streptophytina;Embryophyta;Tracheophyta;Euphyllophyta;Spermatophyta;Magnoliophyta;Mesangiospermae;eudicotyledons;Gunneridae;Pentapetalae;rosids;fabi ds;Malpighiales;Salicaceae;Saliceae;Salix;Salix purpurea
Roots	comp95502_c0_seq12	comp95502_c0	710	407	13.5722	8.37484	Control	0.209674	1.62059	1.72939	0.990709	93.71	0	640	1114	94.25	SapurV1A.1364s0010.1.p	0	1104	31.7	receptor kinase-like protein	GO:0004672;GO:0005524;GO:0006468;GO:0005515	PF00069;PF00560;PF08263	PTHR24420:SF472	0	0	0	KOG1187	Eukaryota	Viridiplantae	Streptophyta	Saliceae	Salix	Salix purpurea	Eukaryota;Viridiplantae;Streptophyta;Streptophytina;Embryophyta;Tracheophyta;Euphyllophyta;Spermatophyta;Magnoliophyta;Mesangiospermae;eudicotyledons;Gunneridae;Pentapetalae;rosids;fabi ds;Malpighiales;Salicaceae;Saliceae;Salix;Salix purpurea
Roots	comp95402_c0_seq8	comp95402_c0	3562	2700	10.1134	8.35301	Control	0.0830525	1.21074	1.278	0.999799	96.34	0	3665	7476	86.64	SapurV1A.0699s0040.1.p	0	2103	100	calpain-like protein	GO:0004198;GO:0005622;GO:0006508	PF01067;PF00648	PTHR10183:SF31	0	0	0	KOG0045	Eukaryota	Viridiplantae	Streptophyta	Saliceae	Salix	Salix purpurea	Eukaryota;Viridiplantae;Streptophyta;Streptophytina;Embryophyta;Tracheophyta;Euphyllophyta;Spermatophyta;Magnoliophyta;Mesangiospermae;eudicotyledons;Gunneridae;Pentapetalae;rosids;fabi ds;Malpighiales;Salicaceae;Saliceae;Salix;Salix purpurea
Roots	comp93444_c1_seq6	comp93444_c1	687	826	6.29508	8.33761	Treatment	0.12204	1.32446	0.798018	0.999513	99.82	0	1104	2295	72.81	SapurV1A.0245s0130.1.p	0	574	97.04	DEAD-box ATP-dependent RNA helicase	GO:0003676;GO:0004386;GO:0005524;GO:0008026	PF00271;PF00270	PTHR24031:SF25	0	0	0	KOG0348	Eukaryota	Viridiplantae	Streptophyta	Saliceae	Salix	Salix purpurea	Eukaryota;Viridiplantae;Streptophyta;Streptophytina;Embryophyta;Tracheophyta;Euphyllophyta;Spermatophyta;Magnoliophyta;Mesangiospermae;eudicotyledons;Gunneridae;Pentapetalae;rosids;fabi ds;Malpighiales;Salicaceae;Saliceae;Salix;Salix purpurea
Roots	comp86658_c0_seq3	comp86658_c0	2877	2274	9.61476	8.31779	Control	0.0629306	1.15593	1.22251	0.996975	97.43	0	3024	6325	81.72	SapurV1A.0047s0180.1.p	0	1764	99.15	AAA family ATPase	GO:0005524	PF00004	PTHR23069	0	0	0	KOG0732	Eukaryota	Viridiplantae	Streptophyta	Saliceae	Salix	Salix purpurea	Eukaryota;Viridiplantae;Streptophyta;Streptophytina;Embryophyta;Tracheophyta;Euphyllophyta;Spermatophyta;Magnoliophyta;Mesangiospermae;eudicotyledons;Gunneridae;Pentapetalae;rosids;fabi ds;Malpighiales;Salicaceae;Saliceae;Salix;Salix purpurea
Roots	comp94105_c0_seq38	comp94105_c0	1685	1258	10.0916	8.28518	Control	0.0856569	1.21803	1.29485	1	99.15	6e-105	258	3514	9.99	SapurV1A.0073s0360.1.p	0	816	14.34	peptidyl-prolyl cis-trans isomerase, cyclophilin-type protein	GO:0003755;GO:0006457	PF00160	PTHR11071	0	0	0	KOG0546	Eukaryota	Viridiplantae	Streptophyta	Saliceae	Salix	Salix purpurea	Eukaryota;Viridiplantae;Streptophyta;Streptophytina;Embryophyta;Tracheophyta;Euphyllophyta;Spermatophyta;Magnoliophyta;Mesangiospermae;eudicotyledons;Gunneridae;Pentapetalae;rosids;fabi ds;Malpighiales;Salicaceae;Saliceae;Salix;Salix purpurea
Roots	comp91041_c0_seq98	comp91041_c0	812	1011	6.07058	8.24801	Treatment	0.133119	1.35869	0.772541	0.953663	96.66	0	963	2849	55.6	SapurV1A.1728s0030.1.p	0	539	100	zinc ion-binding protein, putative	GO:0008270	PF12315;PF00412	PTHR24209	0	0	0	KOG1703	Eukaryota	Viridiplantae	Streptophyta	Saliceae	Salix	Salix purpurea	Eukaryota;Viridiplantae;Streptophyta;Streptophytina;Embryophyta;Tracheophyta;Euphyllophyta;Spermatophyta;Magnoliophyta;Mesangiospermae;eudicotyledons;Gunneridae;Pentapetalae;rosids;fabi ds;Malpighiales;Salicaceae;Saliceae;Salix;Salix purpurea
Roots	comp92539_c0_seq19	comp92539_c0	391	290	10.0695	8.23488	Control	0.0873526	1.22279	1.3011	0.991564	100	4e-53	187	816	32.35	SapurV1A.0043s0190.4.p	0	898	9.8	transcriptional corepressor leunig protein	0	PF00400;PF08513	PTHR22847	0	0	0	KOG0266	Eukaryota	Viridiplantae	Streptophyta	Saliceae	Salix	Salix purpurea	Eukaryota;Viridiplantae;Streptophyta;Streptophytina;Embryophyta;Tracheophyta;Euphyllophyta;Spermatophyta;Magnoliophyta;Mesangiospermae;eudicotyledons;Gunneridae;Pentapetalae;rosids;fabi ds;Malpighiales;Salicaceae;Saliceae;Salix;Salix purpurea
Roots	comp90464_c0_seq4	comp90464_c0	486	604	5.96356	8.19171	Treatment	0.137869	1.37363	0.767947	0.968836	100	0	634	1709	53.01	SapurV1A.0153s0220.1.p	0	368	82.07	deoxyhypusine synthase	GO:0008612	PF01916	PTHR11703	0	0	0	KOG2924	Eukaryota	Viridiplantae	Streptophyta	Saliceae	Salix	Salix purpurea	Eukaryota;Viridiplantae;Streptophyta;Streptophytina;Embryophyta;Tracheophyta;Euphyllophyta;Spermatophyta;Magnoliophyta;Mesangiospermae;eudicotyledons;Gunneridae;Pentapetalae;rosids;fabi ds;Malpighiales;Salicaceae;Saliceae;Salix;Salix purpurea
Roots	comp93850_c1_seq1	comp93850_c1	352	218	11.959	8.18633	Control	0.164607	1.46085	1.54486	0.999999	100	6e-13	68.6	618	31.07	SapurV1A.0088s0570.4.p	0	726	8.82	PHD and RING finger protein	GO:0005515	PF00628	PTHR15242	0	0	0	KOG4430	Eukaryota	Viridiplantae	Streptophyta	Saliceae	Salix	Salix purpurea	Eukaryota;Viridiplantae;Streptophyta;Streptophytina;Embryophyta;Tracheophyta;Euphyllophyta;Spermatophyta;Magnoliophyta;Mesangiospermae;eudicotyledons;Gunneridae;Pentapetalae;rosids;fabi ds;Malpighiales;Salicaceae;Saliceae;Salix;Salix purpurea
Roots	comp94024_c0_seq22	comp94024_c0	130	248	4.08925	8.18442	Treatment	0.301344	2.00145	0.507995	0.986736	97.19	3e-99	309	703	75.96	SapurV1A.0184s0210.1.p	0	777	22.91	eukaryotic translation initiation factor iso4G	GO:0005515;GO:0016070	PF02854;PF02847	PTHR23253:SF2	0	0	0	KOG0401	Eukaryota	Viridiplantae	Streptophyta	Saliceae	Salix	Salix purpurea	Eukaryota;Viridiplantae;Streptophyta;Streptophytina;Embryophyta;Tracheophyta;Euphyllophyta;Spermatophyta;Magnoliophyta;Mesangiospermae;eudicotyledons;Gunneridae;Pentapetalae;rosids;fabi ds;Malpighiales;Salicaceae;Saliceae;Salix;Salix purpurea
Roots	comp90802_c0_seq3	comp90802_c0	1532	1176	9.59707	8.1524	Control	0.0708536	1.17721	1.25541	0.999436	99.53	0	1642	3343	77	SapurV1A.0048s0770.1.p	0	1025	83.71	Prp1 splicing factor, amino-terminal protein	GO:0000398;GO:0005634	PF06424	PTHR11246:SF1	0	0	K12855	KOG0495	Eukaryota	Viridiplantae	Streptophyta	Saliceae	Salix	Salix purpurea	Eukaryota;Viridiplantae;Streptophyta;Streptophytina;Embryophyta;Tracheophyta;Euphyllophyta;Spermatophyta;Magnoliophyta;Mesangiospermae;eudicotyledons;Gunneridae;Pentapetalae;rosids;fabi ds;Malpighiales;Salicaceae;Saliceae;Salix;Salix purpurea
Roots	comp78170_c0_seq1	comp78170_c0	272	461	4.50187	8.15082	Treatment	0.257808	1.81054	0.571351	0.966634	99.07	1e-55	184	1320	24.32	SapurV1A.0052s0040.1.p	0	107	100	DUF3511 domain protein	0	PF12023	0	0	0	0	0	Eukaryota	Viridiplantae	Streptophyta	Saliceae	Salix	Salix purpurea	Eukaryota;Viridiplantae;Streptophyta;Streptophytina;Embryophyta;Tracheophyta;Euphyllophyta;Spermatophyta;Magnoliophyta;Mesangiospermae;eudicotyledons;Gunneridae;Pentapetalae;rosids;fabi ds;Malpighiales;Salicaceae;Saliceae;Salix;Salix purpurea
Roots	comp80048_c1_seq1	comp80048_c1	226	114	14.0579	7.96025	Control	0.246993	1.76601	1.89589	0.997872	100	4e-72	236	331	99.7	SapurV1A.0448s0110.1.p	0	1648	6.67	BAH and TFIIS domain protein	GO:0003677;GO:0005634;GO:0006351;GO:0030528	PF01426;PF08711	PTHR15141:SF6	0	0	0	KOG1886	Eukaryota	Viridiplantae	Streptophyta	Saliceae	Salix	Salix purpurea	Eukaryota;Viridiplantae;Streptophyta;Streptophytina;Embryophyta;Tracheophyta;Euphyllophyta;Spermatophyta;Magnoliophyta;Mesangiospermae;eudicotyledons;Gunneridae;Pentapetalae;rosids;fabi ds;Malpighiales;Salicaceae;Saliceae;Salix;Salix purpurea
Roots	comp48296_c0_seq1	comp48296_c0	194	108	12.669	7.95104	Control	0.202317	1.59337	1.69877	0.99773	100	4e-65	217	316	99.68	SapurV1A.0019s0660.1.p	0	2478	4.24	Serine/Threonine-kinase TOR	GO:0005515;GO:0016772;GO:0016773	PF02260;PF08771;PF00454;PF02259;PF11865	PTHR11139:SF9	0	0	K07203	KOG0891	Eukaryota	Viridiplantae	Streptophyta	Saliceae	Salix	Salix purpurea	Eukaryota;Viridiplantae;Streptophyta;Streptophytina;Embryophyta;Tracheophyta;Euphyllophyta;Spermatophyta;Magnoliophyta;Mesangiospermae;eudicotyledons;Gunneridae;Pentapetalae;rosids;fabi ds;Malpighiales;Salicaceae;Saliceae;Salix;Salix purpurea
Roots	comp90066_c0_seq8	comp90066_c0	471	331	10.2077	7.91788	Control	0.11032	1.2892	1.36605	1	99.12	1e-146	442	971	70.44	SapurV1A.0376s0160.1.p	0	991	23.01	autoinhibited calcium ATPase	GO:0003824;GO:0008152;GO:0006754;GO:0006812;GO:0015662;GO:0016020;GO:0000166;GO:0046872	PF00702;PF00689;PF00690;PF00122	PTHR24093:SF73	0	0	0	KOG0204	Eukaryota	Viridiplantae	Streptophyta	Saliceae	Salix	Salix purpurea	Eukaryota;Viridiplantae;Streptophyta;Streptophytina;Embryophyta;Tracheophyta;Euphyllophyta;Spermatophyta;Magnoliophyta;Mesangiospermae;eudicotyledons;Gunneridae;Pentapetalae;rosids;fabi ds;Malpighiales;Salicaceae;Saliceae;Salix;Salix purpurea
Roots	comp93113_c1_seq11	comp93113_c1	133	558	2.08188	7.91088	Treatment	0.579769	3.79987	0.249543	0.997266	94.76	8e-144	425	1656	38.04	SapurV1A.0706s0190.1.p	0	392	53.57	progesterone 5-beta-reductase	0	0	PTHR10366:SF164	0	0	0	0	Eukaryota	Viridiplantae	Streptophyta	Saliceae	Salix	Salix purpurea	Eukaryota;Viridiplantae;Streptophyta;Streptophytina;Embryophyta;Tracheophyta;Euphyllophyta;Spermatophyta;Magnoliophyta;Mesangiospermae;eudicotyledons;Gunneridae;Pentapetalae;rosids;fabi ds;Malpighiales;Salicaceae;Saliceae;Salix;Salix purpurea
Roots	comp92957_c0_seq5	comp92957_c0	1343	1102	8.77749	7.91066	Control	0.0451574	1.10958	1.17602	0.999985	98.81	0	1650	3231	77.53	SapurV1A.0154s0250.2.p	0	849	98.59	FAR-RED elongated hypocotyl protein	GO:0008270	PF03101;PF04434;PF10551	0	0	0	0	0	Eukaryota	Viridiplantae	Streptophyta	Saliceae	Salix	Salix purpurea	Eukaryota;Viridiplantae;Streptophyta;Streptophytina;Embryophyta;Tracheophyta;Euphyllophyta;Spermatophyta;Magnoliophyta;Mesangiospermae;eudicotyledons;Gunneridae;Pentapetalae;rosids;fabi ds;Malpighiales;Salicaceae;Saliceae;Salix;Salix purpurea
Roots	comp90926_c2_seq25	comp90926_c2	82	129	4.79759	7.89042	Treatment	0.216077	1.64466	0.627335	0.951941	0	0	0	0	0	0	0	0	0	0	0	0	0	0	0	0	0	0	0	0	0	0	0	0
Roots	comp95244_c0_seq8	comp95244_c0	326	553	4.20296	7.85537	Treatment	0.271611	1.86901	0.57043	0.99337	98.82	0	641	1622	62.89	SapurV1A.1497s0010.1.p	0	1289	26.38	CC-NBS-LRR resistance protein	GO:0005524;GO:0006915	PF00931	PTHR23155:SF121	0	0	0	KOG4658	Eukaryota	Viridiplantae	Streptophyta	Saliceae	Salix	Salix purpurea	Eukaryota;Viridiplantae;Streptophyta;Streptophytina;Embryophyta;Tracheophyta;Euphyllophyta;Spermatophyta;Magnoliophyta;Mesangiospermae;eudicotyledons;Gunneridae;Pentapetalae;rosids;fabi ds;Malpighiales;Salicaceae;Saliceae;Salix;Salix purpurea
Roots	comp88600_c0_seq4	comp88600_c0	519	790	4.8825	7.82341	Treatment	0.204754	1.60234	0.64529	0.998261	98.53	3e-28	111	2343	8.71	SapurV1A.1210s0040.1.p	0	73	93.15	transmembrane protein, putative	0	0	0	0	0	0	0	Eukaryota	Viridiplantae	Streptophyta	Saliceae	Salix	Salix purpurea	Eukaryota;Viridiplantae;Streptophyta;Streptophytina;Embryophyta;Tracheophyta;Euphyllophyta;Spermatophyta;Magnoliophyta;Mesangiospermae;eudicotyledons;Gunneridae;Pentapetalae;rosids;fabi ds;Malpighiales;Salicaceae;Saliceae;Salix;Salix purpurea
Roots	comp94163_c0_seq12	comp94163_c0	1114	742	10.5579	7.81348	Control	0.130734	1.35125	1.44109	0.980763	75.87	0	902	2198	80.66	SapurV1A.1344s0040.1.p	0	959	62.25	BED finger NBS-LRR resistance protein	GO:0005515;GO:0005524;GO:0006915	PF00560;PF00931	PTHR23155	0	0	0	KOG4658	Eukaryota	Viridiplantae	Streptophyta	Saliceae	Salix	Salix purpurea	Eukaryota;Viridiplantae;Streptophyta;Streptophytina;Embryophyta;Tracheophyta;Euphyllophyta;Spermatophyta;Magnoliophyta;Mesangiospermae;eudicotyledons;Gunneridae;Pentapetalae;rosids;fabi ds;Malpighiales;Salicaceae;Saliceae;Salix;Salix purpurea
Roots	comp94540_c0_seq2	comp94540_c0	953	572	11.6846	7.81158	Control	0.174876	1.49581	1.59625	1	99.57	0	837	1693	81.87	SapurV1A.0521s0030.1.p	0	1139	40.56	auxin response factor, putative	GO:0005634;GO:0006355;GO:0003677;GO:0009725	PF02309;PF02362;PF06507	0	0	0	K14486	KOG0108	Eukaryota	Viridiplantae	Streptophyta	Saliceae	Salix	Salix purpurea	Eukaryota;Viridiplantae;Streptophyta;Streptophytina;Embryophyta;Tracheophyta;Euphyllophyta;Spermatophyta;Magnoliophyta;Mesangiospermae;eudicotyledons;Gunneridae;Pentapetalae;rosids;fabi ds;Malpighiales;Salicaceae;Saliceae;Salix;Salix purpurea
Roots	comp88903_c1_seq4	comp88903_c1	473	341	9.82648	7.80387	Control	0.100088	1.25918	1.32432	0.996163	98.8	3e-112	353	1016	49.31	SapurV1A.0327s0020.1.p	0	1008	16.57	formin-like 2 domain protein	0	PF02181	PTHR23213:SF18	0	0	0	KOG1922	Eukaryota	Viridiplantae	Streptophyta	Saliceae	Salix	Salix purpurea	Eukaryota;Viridiplantae;Streptophyta;Streptophytina;Embryophyta;Tracheophyta;Euphyllophyta;Spermatophyta;Magnoliophyta;Mesangiospermae;eudicotyledons;Gunneridae;Pentapetalae;rosids;fabi ds;Malpighiales;Salicaceae;Saliceae;Salix;Salix purpurea
Roots	comp90562_c3_seq2	comp90562_c3	223	288	5.44808	7.78654	Treatment	0.155101	1.42922	0.74215	0.991259	0	0	0	0	0	0	0	0	0	0	0	0	0	0	0	0	0	0	0	0	0	0	0	0
Roots	comp94968_c0_seq8	comp94968_c0	449	295	10.7859	7.77129	Control	0.142364	1.38792	1.46493	0.999996	99.66	0	607	877	99.89	SapurV1A.0288s0040.1.p	0	1197	24.39	DUF2146 family protein	0	PF10220	PTHR13091	0	0	0	0	Eukaryota	Viridiplantae	Streptophyta	Saliceae	Salix	Salix purpurea	Eukaryota;Viridiplantae;Streptophyta;Streptophytina;Embryophyta;Tracheophyta;Euphyllophyta;Spermatophyta;Magnoliophyta;Mesangiospermae;eudicotyledons;Gunneridae;Pentapetalae;rosids;fabi ds;Malpighiales;Salicaceae;Saliceae;Salix;Salix purpurea
Roots	comp87599_c0_seq22	comp87599_c0	48	202	2.19724	7.76824	Treatment	0.548445	3.53545	0.257726	0.974343	0	0	0	0	0	0	0	0	0	0	0	0	0	0	0	0	0	0	0	0	0	0	0	0
Roots	comp94083_c1_seq2	comp94083_c1	3800	2341	11.8222	7.76814	Control	0.18238	1.52188	1.57785	0.954114	99.95	0	4108	6987	92.06	SapurV1A.0115s0170.6.p	0	3700	57.95	E3 ubiquitin-protein ligase UPL1	GO:0005622;GO:0006464;GO:0016881;GO:0005515	PF00632;PF06025;PF06012;PF00627	PTHR11254:SF124	0	6.3.2.19	K10592	KOG0939	Eukaryota	Viridiplantae	Streptophyta	Saliceae	Salix	Salix purpurea	Eukaryota;Viridiplantae;Streptophyta;Streptophytina;Embryophyta;Tracheophyta;Euphyllophyta;Spermatophyta;Magnoliophyta;Mesangiospermae;eudicotyledons;Gunneridae;Pentapetalae;rosids;fabi ds;Malpighiales;Salicaceae;Saliceae;Salix;Salix purpurea
Roots	comp90405_c0_seq8	comp90405_c0	212	320	4.78649	7.75178	Treatment	0.209384	1.61951	0.644829	0.995495	100	0	554	955	82.62	SapurV1A.0211s0130.1.p	0	495	53.13	3-epi-6-deoxocathasterone 23-monooxygenase	GO:0005506;GO:0009055;GO:0016705;GO:0020037	PF00067	PTHR24286:SF20	0	1.14.-.-	K12638	KOG0157	Eukaryota	Viridiplantae	Streptophyta	Saliceae	Salix	Salix purpurea	Eukaryota;Viridiplantae;Streptophyta;Streptophytina;Embryophyta;Tracheophyta;Euphyllophyta;Spermatophyta;Magnoliophyta;Mesangiospermae;eudicotyledons;Gunneridae;Pentapetalae;rosids;fabi ds;Malpighiales;Salicaceae;Saliceae;Salix;Salix purpurea
Roots	comp92449_c1_seq1	comp92449_c1	38	81	3.51378	7.74379	Treatment	0.343179	2.20383	0.462546	0.972391	0	0	0	0	0	0	0	0	0	0	0	0	0	0	0	0	0	0	0	0	0	0	0	0
Roots	comp85862_c0_seq2	comp85862_c0	90	287	1.91544	7.63273	Treatment	0.600412	3.98485	0.281381	0.999673	91.21	5e-52	169	869	31.42	Potri.002G055100.1	0	504	18.06	NoDescription	GO:0015238;GO:0015297;GO:0006855;GO:0055085;GO:0016020	PF01554	PTHR11206:SF47	0	0	0	KOG1347	Eukaryota	Viridiplantae	Streptophyta	Saliceae	Populus	Populus trichocarpa	Eukaryota;Viridiplantae;Streptophyta;Streptophytina;Embryophyta;Tracheophyta;Euphyllophyta;Spermatophyta;Magnoliophyta;Mesangiospermae;Eudicotyledons;Gunneridae;Pentapetalae;Rosids;Fabi ds;Malpighiales;Salicaceae;Saliceae;Populus;Populus trichocarpa
Roots	comp76606_c0_seq2	comp76606_c0	250	383	4.54585	7.62613	Treatment	0.224689	1.6776	0.625808	0.998946	99.15	1e-59	194	1168	30.31	SapurV1A.0277s0110.1.p	0	154	76.62	GCK domain protein	0	PF07802	0	0	0	0	0	Eukaryota	Viridiplantae	Streptophyta	Saliceae	Salix	Salix purpurea	Eukaryota;Viridiplantae;Streptophyta;Streptophytina;Embryophyta;Tracheophyta;Euphyllophyta;Spermatophyta;Magnoliophyta;Mesangiospermae;eudicotyledons;Gunneridae;Pentapetalae;rosids;fabi ds;Malpighiales;Salicaceae;Saliceae;Salix;Salix purpurea
Roots	comp94603_c2_seq3	comp94603_c2	1686	1246	9.26516	7.60717	Control	0.0856301	1.21795	1.29282	0.983202	99.2	0	1739	3804	68.93	SapurV1A.1064s0070.1.p	0	874	100	protein transporter Sec23	GO:0006886;GO:0006888;GO:0030127;GO:0008270	PF04815;PF04810;PF04811;PF08033	PTHR11141	0	0	0	KOG1986	Eukaryota	Viridiplantae	Streptophyta	Saliceae	Salix	Salix purpurea	Eukaryota;Viridiplantae;Streptophyta;Streptophytina;Embryophyta;Tracheophyta;Euphyllophyta;Spermatophyta;Magnoliophyta;Mesangiospermae;eudicotyledons;Gunneridae;Pentapetalae;rosids;fabi ds;Malpighiales;Salicaceae;Saliceae;Salix;Salix purpurea
Roots	comp94452_c3_seq1	comp94452_c3	254	180	9.66666	7.6056	Control	0.104143	1.27099	1.35654	0.996105	0	0	0	0	0	0	0	0	0	0	0	0	0	0	0	0	0	0	0	0	0	0	0	0
Roots	comp91535_c0_seq50	comp91535_c0	36	124	2.03359	7.54567	Treatment	0.569433	3.71051	0.276367	0.999708	95.87	8e-82	244	383	94.78	SapurV1A.1200s0120.1.p	0	248	48.79	C2H2 type zf-met: zinc-finger protein	0	0	0	0	0	0	0	Eukaryota	Viridiplantae	Streptophyta	Saliceae	Salix	Salix purpurea	Eukaryota;Viridiplantae;Streptophyta;Streptophytina;Embryophyta;Tracheophyta;Euphyllophyta;Spermatophyta;Magnoliophyta;Mesangiospermae;eudicotyledons;Gunneridae;Pentapetalae;rosids;fabi ds;Malpighiales;Salicaceae;Saliceae;Salix;Salix purpurea
Roots	comp92240_c1_seq28	comp92240_c1	752	1081	4.72969	7.51567	Treatment	0.201135	1.58904	0.663762	0.994397	90.16	3e-156	477	3354	27.28	SapurV1A.0268s0250.1.p	0	450	61.56	U6 snRNA phosphodiesterase	GO:0003735;GO:0005622;GO:0005840;GO:0006412;GO:0005515	PF09749;PF01599;PF00240	PTHR10666	0	0	K02977	KOG3102	Eukaryota	Viridiplantae	Streptophyta	Saliceae	Salix	Salix purpurea	Eukaryota;Viridiplantae;Streptophyta;Streptophytina;Embryophyta;Tracheophyta;Euphyllophyta;Spermatophyta;Magnoliophyta;Mesangiospermae;eudicotyledons;Gunneridae;Pentapetalae;rosids;fabi ds;Malpighiales;Salicaceae;Saliceae;Salix;Salix purpurea
Roots	comp58122_c0_seq1	comp58122_c0	295	161	12.3946	7.50269	Control	0.218016	1.65202	1.74508	0.99992	0	0	0	0	0	0	0	0	0	0	0	0	0	0	0	0	0	0	0	0	0	0	0	0
Roots	comp93309_c0_seq19	comp93309_c0	852	674	8.54855	7.47919	Control	0.058038	1.14298	1.20956	0.999397	99.79	0	854	2094	67.77	SapurV1A.0014s0680.1.p	0	473	100	WRKY transcription factor, putative	GO:0003700;GO:0006355;GO:0043565	PF03106	0	0	0	0	0	Eukaryota	Viridiplantae	Streptophyta	Saliceae	Salix	Salix purpurea	Eukaryota;Viridiplantae;Streptophyta;Streptophytina;Embryophyta;Tracheophyta;Euphyllophyta;Spermatophyta;Magnoliophyta;Mesangiospermae;eudicotyledons;Gunneridae;Pentapetalae;rosids;fabi ds;Malpighiales;Salicaceae;Saliceae;Salix;Salix purpurea
Roots	comp82389_c1_seq1	comp82389_c1	877	1419	4.28415	7.44931	Treatment	0.240252	1.73881	0.596134	0.995999	93.47	0	909	4441	35.19	tr|B9H507|B9H507_POPTR	B9H507_POPTR	517	100	Uncharacterized protein OS=Populus trichocarpa GN=POPTR_0005s26390g PE=4 SV=2	0	PF13359	0	pop:POPTR_0005s26390g;	0	0	0	Eukaryota	Viridiplantae	Streptophyta	Salicaceae	Saliceae	Populus	Eukaryota;Viridiplantae;Streptophyta;Embryophyta;Tracheophyta;Spermatophyta;Magnoliophyta;eudicotyledons;Gunneridae;Pentapetalae;rosids;fabids;Malpighiales;Salicaceae;Saliceae;Populus
Roots	comp94243_c0_seq12	comp94243_c0	433	265	10.8282	7.4177	Control	0.164287	1.45978	1.55986	0.999992	100	8e-48	166	829	35.83	SapurV1A.0504s0110.1.p	0	371	26.68	Myb/SANT-like DNA-binding domain protein	0	0	0	0	0	0	KOG4282	Eukaryota	Viridiplantae	Streptophyta	Saliceae	Salix	Salix purpurea	Eukaryota;Viridiplantae;Streptophyta;Streptophytina;Embryophyta;Tracheophyta;Euphyllophyta;Spermatophyta;Magnoliophyta;Mesangiospermae;eudicotyledons;Gunneridae;Pentapetalae;rosids;fabi ds;Malpighiales;Salicaceae;Saliceae;Salix;Salix purpurea
Roots	comp87222_c0_seq5	comp87222_c0	154	293	3.85648	7.36139	Treatment	0.280769	1.90884	0.529577	0.980963	89.33	1e-38	139	921	24.43	SapurV1A.0236s0400.1.p	0	211	35.55	SnRK1-interacting protein, putative	0	0	0	0	0	0	0	Eukaryota	Viridiplantae	Streptophyta	Saliceae	Salix	Salix purpurea	Eukaryota;Viridiplantae;Streptophyta;Streptophytina;Embryophyta;Tracheophyta;Euphyllophyta;Spermatophyta;Magnoliophyta;Mesangiospermae;eudicotyledons;Gunneridae;Pentapetalae;rosids;fabi ds;Malpighiales;Salicaceae;Saliceae;Salix;Salix purpurea
Roots	comp91526_c2_seq5	comp91526_c2	1065	752	9.39169	7.33803	Control	0.107164	1.27987	1.35807	1	99.34	0	1199	2377	76.48	SapurV1A.0731s0030.1.p	0	803	75.47	HAUS augmin-like complex subunit 5	0	0	0	0	0	0	0	Eukaryota	Viridiplantae	Streptophyta	Saliceae	Salix	Salix purpurea	Eukaryota;Viridiplantae;Streptophyta;Streptophytina;Embryophyta;Tracheophyta;Euphyllophyta;Spermatophyta;Magnoliophyta;Mesangiospermae;eudicotyledons;Gunneridae;Pentapetalae;rosids;fabi ds;Malpighiales;Salicaceae;Saliceae;Salix;Salix purpurea
Roots	comp91997_c0_seq3	comp91997_c0	1751	1300	8.92134	7.32214	Control	0.0857918	1.21841	1.30248	0.996938	95.74	0	2132	4100	80.78	SapurV1A.0421s0140.1.p	0	1063	100	differentially in FDCP-like protein, putative	GO:0005515;GO:0007154;GO:0035091	PF00787	PTHR12326:SF3	0	0	0	0	Eukaryota	Viridiplantae	Streptophyta	Saliceae	Salix	Salix purpurea	Eukaryota;Viridiplantae;Streptophyta;Streptophytina;Embryophyta;Tracheophyta;Euphyllophyta;Spermatophyta;Magnoliophyta;Mesangiospermae;eudicotyledons;Gunneridae;Pentapetalae;rosids;fabi ds;Malpighiales;Salicaceae;Saliceae;Salix;Salix purpurea
Roots	comp93677_c0_seq15	comp93677_c0	566	738	5.24081	7.30162	Treatment	0.144021	1.39323	0.748648	0.965675	96.91	0	1130	2336	74.74	SapurV1A.0545s0140.1.p	0	582	100	cyclin-dependent kinase-like Serine/Threonine kinase family protein	GO:0004672;GO:0005524;GO:0006468	PF00069	PTHR24056:SF77	0	0	0	KOG0600	Eukaryota	Viridiplantae	Streptophyta	Saliceae	Salix	Salix purpurea	Eukaryota;Viridiplantae;Streptophyta;Streptophytina;Embryophyta;Tracheophyta;Euphyllophyta;Spermatophyta;Magnoliophyta;Mesangiospermae;eudicotyledons;Gunneridae;Pentapetalae;rosids;fabi ds;Malpighiales;Salicaceae;Saliceae;Salix;Salix purpurea
Roots	comp70385_c0_seq2	comp70385_c0	374	489	5.05006	7.27331	Treatment	0.158436	1.44024	0.733597	0.999617	99.13	0	673	1562	65.69	SapurV1A.2314s0020.1.p	0	358	96.37	MAP kinase kinase	GO:0004672;GO:0005524;GO:0006468	PF00069	PTHR24360:SF39	0	0	0	KOG0581	Eukaryota	Viridiplantae	Streptophyta	Saliceae	Salix	Salix purpurea	Eukaryota;Viridiplantae;Streptophyta;Streptophytina;Embryophyta;Tracheophyta;Euphyllophyta;Spermatophyta;Magnoliophyta;Mesangiospermae;eudicotyledons;Gunneridae;Pentapetalae;rosids;fabi ds;Malpighiales;Salicaceae;Saliceae;Salix;Salix purpurea
Roots	comp79258_c0_seq3	comp79258_c0	196	419	3.16733	7.27104	Treatment	0.360903	2.29564	0.452422	1	99.14	9e-73	231	1339	25.99	SapurV1A.0350s0190.1.p	0	191	60.73	early light-inducible protein	0	PF00504	PTHR14154:SF1	0	0	0	0	Eukaryota	Viridiplantae	Streptophyta	Saliceae	Salix	Salix purpurea	Eukaryota;Viridiplantae;Streptophyta;Streptophytina;Embryophyta;Tracheophyta;Euphyllophyta;Spermatophyta;Magnoliophyta;Mesangiospermae;eudicotyledons;Gunneridae;Pentapetalae;rosids;fabi ds;Malpighiales;Salicaceae;Saliceae;Salix;Salix purpurea
Roots	comp94480_c3_seq10	comp94480_c3	1410	1058	8.68223	7.23404	Control	0.0792506	1.20019	1.28186	0.999679	99.77	0	1656	3386	76.28	SapurV1A.0592s0060.1.p	0	867	99.31	tuftelin-interacting-like protein	GO:0003676;GO:0005622;GO:0003677;GO:0003700;GO:0005634;GO:0006355	PF01585;PF07842;PF12457	PTHR23329:SF1	0	0	K13103	KOG2184	Eukaryota	Viridiplantae	Streptophyta	Saliceae	Salix	Salix purpurea	Eukaryota;Viridiplantae;Streptophyta;Streptophytina;Embryophyta;Tracheophyta;Euphyllophyta;Spermatophyta;Magnoliophyta;Mesangiospermae;eudicotyledons;Gunneridae;Pentapetalae;rosids;fabi ds;Malpighiales;Salicaceae;Saliceae;Salix;Salix purpurea
Roots	comp95395_c0_seq2	comp95395_c0	733	440	10.8297	7.17278	Control	0.178927	1.50983	1.60189	1	100	0	596	1423	79.27	SapurV1A.0349s0030.4.p	0	1718	21.89	phosphatidylinositol 4-kinase	GO:0004428;GO:0046854;GO:0048015	PF00613	PTHR10048	0	0	0	KOG0902	Eukaryota	Viridiplantae	Streptophyta	Saliceae	Salix	Salix purpurea	Eukaryota;Viridiplantae;Streptophyta;Streptophytina;Embryophyta;Tracheophyta;Euphyllophyta;Spermatophyta;Magnoliophyta;Mesangiospermae;eudicotyledons;Gunneridae;Pentapetalae;rosids;fabi ds;Malpighiales;Salicaceae;Saliceae;Salix;Salix purpurea
Roots	comp82447_c0_seq3	comp82447_c0	506	682	4.89163	7.158	Treatment	0.165338	1.46331	0.719617	0.999987	98.14	0	793	2206	58.34	SapurV1A.0795s0060.1.p	0	458	93.89	RNA-binding family protein	GO:0003676;GO:0005622;GO:0006810	PF00076;PF02136	PTHR10693:SF8	0	0	0	KOG0116	Eukaryota	Viridiplantae	Streptophyta	Saliceae	Salix	Salix purpurea	Eukaryota;Viridiplantae;Streptophyta;Streptophytina;Embryophyta;Tracheophyta;Euphyllophyta;Spermatophyta;Magnoliophyta;Mesangiospermae;eudicotyledons;Gunneridae;Pentapetalae;rosids;fabi ds;Malpighiales;Salicaceae;Saliceae;Salix;Salix purpurea
Roots	comp89823_c0_seq18	comp89823_c0	1159	856	8.79647	7.1548	Control	0.0897108	1.22945	1.30568	0.999769	100	1e-88	283	2767	18.65	SapurV1A.0036s1260.1.p	0	172	100	hypothetical protein	0	0	0	0	0	0	0	Eukaryota	Viridiplantae	Streptophyta	Saliceae	Salix	Salix purpurea	Eukaryota;Viridiplantae;Streptophyta;Streptophytina;Embryophyta;Tracheophyta;Euphyllophyta;Spermatophyta;Magnoliophyta;Mesangiospermae;eudicotyledons;Gunneridae;Pentapetalae;rosids;fabi ds;Malpighiales;Salicaceae;Saliceae;Salix;Salix purpurea
Roots	comp89632_c0_seq7	comp89632_c0	404	740	3.5722	7.13606	Treatment	0.300523	1.99767	0.52306	0.999877	100	0	753	2415	45.22	SapurV1A.0574s0230.1.p	0	364	100	root determined nodulation protein	0	0	0	0	0	0	0	Eukaryota	Viridiplantae	Streptophyta	Saliceae	Salix	Salix purpurea	Eukaryota;Viridiplantae;Streptophyta;Streptophytina;Embryophyta;Tracheophyta;Euphyllophyta;Spermatophyta;Magnoliophyta;Mesangiospermae;eudicotyledons;Gunneridae;Pentapetalae;rosids;fabi ds;Malpighiales;Salicaceae;Saliceae;Salix;Salix purpurea
Roots	comp91679_c3_seq2	comp91679_c3	19	97	1.47005	7.11992	Treatment	0.685142	4.84331	0.195941	1	0	0	0	0	0	0	0	0	0	0	0	0	0	0	0	0	0	0	0	0	0	0	0	0
Roots	comp62509_c0_seq1	comp62509_c0	25	76	2.38772	7.11351	Treatment	0.474101	2.97921	0.336473	0.979505	0	0	0	0	0	0	0	0	0	0	0	0	0	0	0	0	0	0	0	0	0	0	0	0
Roots	comp95272_c0_seq15	comp95272_c0	1947	1468	8.54607	7.01944	Control	0.0854641	1.21749	1.28175	0.99735	99.55	0	2940	4850	95.57	SapurV1A.1313s0070.1.p	0	1896	81.54	transcription initiation factor TFIID protein, putative	GO:0005515	PF12157;PF00240;PF00439;PF09247	PTHR13900	0	0	K03125	KOG0008	Eukaryota	Viridiplantae	Streptophyta	Saliceae	Salix	Salix purpurea	Eukaryota;Viridiplantae;Streptophyta;Streptophytina;Embryophyta;Tracheophyta;Euphyllophyta;Spermatophyta;Magnoliophyta;Mesangiospermae;eudicotyledons;Gunneridae;Pentapetalae;rosids;fabi ds;Malpighiales;Salicaceae;Saliceae;Salix;Salix purpurea
Roots	comp91527_c0_seq1	comp91527_c0	290	183	10.0463	6.98435	Control	0.157878	1.43839	1.53509	1	90.62	2e-10	60.5	607	14.83	SapurV1A.0370s0030.6.p	0	643	4.98	homeobox leucine zipper protein glabra protein	GO:0003700;GO:0006355;GO:0043565	PF01852;PF00046	PTHR24325:SF193	0	0	0	KOG0484	Eukaryota	Viridiplantae	Streptophyta	Saliceae	Salix	Salix purpurea	Eukaryota;Viridiplantae;Streptophyta;Streptophytina;Embryophyta;Tracheophyta;Euphyllophyta;Spermatophyta;Magnoliophyta;Mesangiospermae;eudicotyledons;Gunneridae;Pentapetalae;rosids;fabi ds;Malpighiales;Salicaceae;Saliceae;Salix;Salix purpurea
Roots	comp95424_c1_seq31	comp95424_c1	383	223	10.9253	6.9664	Control	0.195424	1.56828	1.65619	0.99992	100	2e-43	160	742	29.11	SapurV1A.0448s0100.3.p	0	1252	5.75	BAH and TFIIS domain protein, putative	GO:0003677;GO:0005634;GO:0006351;GO:0030528	PF01426;PF08711	PTHR15141:SF6	0	0	0	KOG1886	Eukaryota	Viridiplantae	Streptophyta	Saliceae	Salix	Salix purpurea	Eukaryota;Viridiplantae;Streptophyta;Streptophytina;Embryophyta;Tracheophyta;Euphyllophyta;Spermatophyta;Magnoliophyta;Mesangiospermae;eudicotyledons;Gunneridae;Pentapetalae;rosids;fabi ds;Malpighiales;Salicaceae;Saliceae;Salix;Salix purpurea
Roots	comp91151_c1_seq32	comp91151_c1	258	158	10.3138	6.92991	Control	0.172691	1.4883	1.59032	0.999933	71.43	4e-08	53.1	526	19.96	SapurV1A.0203s0210.1.p	0	753	4.65	chromatin-remodeling complex ATPase chain, putative	GO:0003677;GO:0005524;GO:0003676;GO:0004386	PF00176;PF00271	PTHR10799	0	3.6.4.12	K14439	KOG0389	Eukaryota	Viridiplantae	Streptophyta	Saliceae	Salix	Salix purpurea	Eukaryota;Viridiplantae;Streptophyta;Streptophytina;Embryophyta;Tracheophyta;Euphyllophyta;Spermatophyta;Magnoliophyta;Mesangiospermae;eudicotyledons;Gunneridae;Pentapetalae;rosids;fabi ds;Malpighiales;Salicaceae;Saliceae;Salix;Salix purpurea
Roots	comp95412_c0_seq2	comp95412_c0	3369	2212	9.70669	6.88975	Control	0.148868	1.40886	1.47612	0.999829	98.55	0	3214	7442	66.64	SapurV1A.0187s0330.2.p	0	2486	66.05	histone-lysine N-methyltransferase	GO:0005515	PF00856	PTHR22884:SF57	0	0	0	KOG1080	Eukaryota	Viridiplantae	Streptophyta	Saliceae	Salix	Salix purpurea	Eukaryota;Viridiplantae;Streptophyta;Streptophytina;Embryophyta;Tracheophyta;Euphyllophyta;Spermatophyta;Magnoliophyta;Mesangiospermae;eudicotyledons;Gunneridae;Pentapetalae;rosids;fabi ds;Malpighiales;Salicaceae;Saliceae;Salix;Salix purpurea
Roots	comp89634_c0_seq43	comp89634_c0	1540	1065	9.1066	6.8881	Control	0.121257	1.32208	1.39799	0.999645	99.07	0	1485	3588	62.96	SapurV1A.0053s0760.1.p	0	751	100	acetyl-CoA synthetase	GO:0003824;GO:0008152	PF00501;PF11930	PTHR24095:SF42	0	6.2.1.1	K01895	KOG1175	Eukaryota	Viridiplantae	Streptophyta	Saliceae	Salix	Salix purpurea	Eukaryota;Viridiplantae;Streptophyta;Streptophytina;Embryophyta;Tracheophyta;Euphyllophyta;Spermatophyta;Magnoliophyta;Mesangiospermae;eudicotyledons;Gunneridae;Pentapetalae;rosids;fabi ds;Malpighiales;Salicaceae;Saliceae;Salix;Salix purpurea
Roots	comp97986_c0_seq1	comp97986_c0	5	74	0.549918	6.87429	Treatment	1.09693	12.5006	0.0748126	0.991359	59.68	7e-11	63.2	245	75.92	tr|A1WNY9|A1WNY9_VEREI	A1WNY9_VEREI	103	60.19	Uncharacterized protein OS=Verminephrobacter eiseniae (strain EF01-2) GN=Veis_3630 PE=4 SV=1	0	0	0	vei:Veis_3630;	0	0	0	Bacteria	Proteobacteria	Betaproteobacteria	Burkholderiales	Comamonadaceae	Verminephrobacter	Bacteria;Proteobacteria;Betaproteobacteria;Burkholderiales;Comamonadaceae;Verminephrobacter
Roots	comp85792_c0_seq34	comp85792_c0	91	203	2.61707	6.86588	Treatment	0.41888	2.6235	0.415996	0.96311	82.14	3e-24	94.7	690	24.35	Potri.010G249100.1	0	58	96.55	NoDescription	0	0	0	0	0	0	0	Eukaryota	Viridiplantae	Streptophyta	Saliceae	Populus	Populus trichocarpa	Eukaryota;Viridiplantae;Streptophyta;Streptophytina;Embryophyta;Tracheophyta;Euphyllophyta;Spermatophyta;Magnoliophyta;Mesangiospermae;Eudicotyledons;Gunneridae;Pentapetalae;Rosids;Fabi ds;Malpighiales;Salicaceae;Saliceae;Populus;Populus trichocarpa
Roots	comp81792_c1_seq2	comp81792_c1	1792	1422	7.80107	6.8234	Control	0.0581535	1.14328	1.21351	0.971338	99.92	0	2634	4820	79.61	SapurV1A.0065s0590.1.p	0	1298	98.54	phospholipid-translocating ATPase	GO:0003824;GO:0008152;GO:0000166;GO:0046872	PF00702;PF00122	PTHR24092:SF14	0	0	0	KOG0206	Eukaryota	Viridiplantae	Streptophyta	Saliceae	Salix	Salix purpurea	Eukaryota;Viridiplantae;Streptophyta;Streptophytina;Embryophyta;Tracheophyta;Euphyllophyta;Spermatophyta;Magnoliophyta;Mesangiospermae;eudicotyledons;Gunneridae;Pentapetalae;rosids;fabi ds;Malpighiales;Salicaceae;Saliceae;Salix;Salix purpurea
Roots	comp92778_c0_seq9	comp92778_c0	156	383	2.71096	6.82235	Treatment	0.40081	2.51658	0.404439	0.999864	99.56	7e-137	424	1301	52.11	SapurV1A.0202s0350.1.p	0	1073	21.06	argonaute protein 1B	GO:0005515	PF02170;PF02171;PF08699	PTHR22891	0	0	K11596	KOG1041	Eukaryota	Viridiplantae	Streptophyta	Saliceae	Salix	Salix purpurea	Eukaryota;Viridiplantae;Streptophyta;Streptophytina;Embryophyta;Tracheophyta;Euphyllophyta;Spermatophyta;Magnoliophyta;Mesangiospermae;eudicotyledons;Gunneridae;Pentapetalae;rosids;fabi ds;Malpighiales;Salicaceae;Saliceae;Salix;Salix purpurea
Roots	comp91858_c0_seq22	comp91858_c0	705	1050	4.2376	6.8118	Treatment	0.206142	1.60746	0.646039	0.962616	100	0	936	3579	39.4	SapurV1A.1189s0020.1.p	0	470	100	multidrug resistance pump protein, putative	GO:0006855;GO:0015238;GO:0015297;GO:0016020;GO:0055085	PF01554	PTHR11206:SF9	0	0	0	KOG1347	Eukaryota	Viridiplantae	Streptophyta	Saliceae	Salix	Salix purpurea	Eukaryota;Viridiplantae;Streptophyta;Streptophytina;Embryophyta;Tracheophyta;Euphyllophyta;Spermatophyta;Magnoliophyta;Mesangiospermae;eudicotyledons;Gunneridae;Pentapetalae;rosids;fabi ds;Malpighiales;Salicaceae;Saliceae;Salix;Salix purpurea
Roots	comp94291_c1_seq8	comp94291_c1	40	92	2.67087	6.71398	Treatment	0.400328	2.51379	0.421611	0.998041	96.25	7e-50	161	319	75.24	SapurV1A.1251s0050.1.p	0	215	37.21	ubiquitin-like domain CTD phosphatase	GO:0005515	PF00240	PTHR13730	0	0	0	0	Eukaryota	Viridiplantae	Streptophyta	Saliceae	Salix	Salix purpurea	Eukaryota;Viridiplantae;Streptophyta;Streptophytina;Embryophyta;Tracheophyta;Euphyllophyta;Spermatophyta;Magnoliophyta;Mesangiospermae;eudicotyledons;Gunneridae;Pentapetalae;rosids;fabi ds;Malpighiales;Salicaceae;Saliceae;Salix;Salix purpurea
Roots	comp93026_c1_seq3	comp93026_c1	618	892	4.1849	6.67254	Treatment	0.202607	1.59443	0.668993	0.975457	99.02	5e-180	538	3100	29.52	SapurV1A.0113s0010.1.p	0	479	63.67	Serine/Threonine kinase domain protein	GO:0004672;GO:0005524;GO:0006468	PF00069	PTHR24420:SF661	0	0	0	KOG1187	Eukaryota	Viridiplantae	Streptophyta	Saliceae	Salix	Salix purpurea	Eukaryota;Viridiplantae;Streptophyta;Streptophytina;Embryophyta;Tracheophyta;Euphyllophyta;Spermatophyta;Magnoliophyta;Mesangiospermae;eudicotyledons;Gunneridae;Pentapetalae;rosids;fabi ds;Malpighiales;Salicaceae;Saliceae;Salix;Salix purpurea
Roots	comp93887_c0_seq4	comp93887_c0	51	257	1.62918	6.64699	Treatment	0.610657	4.07997	0.22487	0.99518	97.26	1e-96	291	887	49.38	SapurV1A.0685s0030.1.p	0	315	46.35	NAC transcription factor, putative	GO:0003677;GO:0006355	PF02365	0	0	0	0	0	Eukaryota	Viridiplantae	Streptophyta	Saliceae	Salix	Salix purpurea	Eukaryota;Viridiplantae;Streptophyta;Streptophytina;Embryophyta;Tracheophyta;Euphyllophyta;Spermatophyta;Magnoliophyta;Mesangiospermae;eudicotyledons;Gunneridae;Pentapetalae;rosids;fabi ds;Malpighiales;Salicaceae;Saliceae;Salix;Salix purpurea
Roots	comp93848_c1_seq11	comp93848_c1	50	326	1.24923	6.57589	Treatment	0.721313	5.26397	0.171796	0.99759	97.28	1e-174	492	1157	66.64	SapurV1A.0773s0100.2.p	0	257	100	aldo/keto reductase family protein	GO:0016491;GO:0055114	PF00248	PTHR11732:SF12	0	0	0	0	Eukaryota	Viridiplantae	Streptophyta	Saliceae	Salix	Salix purpurea	Eukaryota;Viridiplantae;Streptophyta;Streptophytina;Embryophyta;Tracheophyta;Euphyllophyta;Spermatophyta;Magnoliophyta;Mesangiospermae;eudicotyledons;Gunneridae;Pentapetalae;rosids;fabi ds;Malpighiales;Salicaceae;Saliceae;Salix;Salix purpurea
Roots	comp94769_c1_seq14	comp94769_c1	2572	1834	8.48156	6.57417	Control	0.110635	1.29013	1.36087	0.99463	95	0	3295	6447	82.5	SapurV1A.2311s0020.1.p	0	1753	100	zinc finger protein, putative	0	0	0	0	0	0	0	Eukaryota	Viridiplantae	Streptophyta	Saliceae	Salix	Salix purpurea	Eukaryota;Viridiplantae;Streptophyta;Streptophytina;Embryophyta;Tracheophyta;Euphyllophyta;Spermatophyta;Magnoliophyta;Mesangiospermae;eudicotyledons;Gunneridae;Pentapetalae;rosids;fabi ds;Malpighiales;Salicaceae;Saliceae;Salix;Salix purpurea
Roots	comp95471_c0_seq19	comp95471_c0	2446	1490	9.79125	6.57138	Control	0.173181	1.48998	1.56957	0.999881	95.72	0	2253	5254	69.03	SapurV1A.0415s0030.1.p	0	1756	69.13	chromodomain helicase DNA-binding protein, putative	GO:0003676;GO:0004386;GO:0005524;GO:0003677	PF00271;PF00176;PF00385	PTHR10799:SF70	0	3.6.4.12	K11367	KOG0384	Eukaryota	Viridiplantae	Streptophyta	Saliceae	Salix	Salix purpurea	Eukaryota;Viridiplantae;Streptophyta;Streptophytina;Embryophyta;Tracheophyta;Euphyllophyta;Spermatophyta;Magnoliophyta;Mesangiospermae;eudicotyledons;Gunneridae;Pentapetalae;rosids;fabi ds;Malpighiales;Salicaceae;Saliceae;Salix;Salix purpurea
Roots	comp95027_c1_seq5	comp95027_c1	566	886	3.96915	6.56467	Treatment	0.218515	1.65392	0.629357	0.994844	91.95	0	1622	3135	89.19	SapurV1A.0030s0070.1.p	0	978	89.26	cation-chloride cotransporter	GO:0006810;GO:0016020;GO:0055085	PF00324	PTHR11827:SF19	0	0	0	KOG2082	Eukaryota	Viridiplantae	Streptophyta	Saliceae	Salix	Salix purpurea	Eukaryota;Viridiplantae;Streptophyta;Streptophytina;Embryophyta;Tracheophyta;Euphyllophyta;Spermatophyta;Magnoliophyta;Mesangiospermae;eudicotyledons;Gunneridae;Pentapetalae;rosids;fabi ds;Malpighiales;Salicaceae;Saliceae;Salix;Salix purpurea
Roots	comp95141_c0_seq2	comp95141_c0	1350	958	8.40995	6.56107	Control	0.107819	1.2818	1.35731	1	99.53	0	2102	3389	93.92	SapurV1A.0627s0050.1.p	0	1988	53.37	autophagy-related protein	0	PF09333	PTHR13190:SF3	0	0	0	KOG2993	Eukaryota	Viridiplantae	Streptophyta	Saliceae	Salix	Salix purpurea	Eukaryota;Viridiplantae;Streptophyta;Streptophytina;Embryophyta;Tracheophyta;Euphyllophyta;Spermatophyta;Magnoliophyta;Mesangiospermae;eudicotyledons;Gunneridae;Pentapetalae;rosids;fabi ds;Malpighiales;Salicaceae;Saliceae;Salix;Salix purpurea
Roots	comp88502_c0_seq6	comp88502_c0	410	282	8.66531	6.54449	Control	0.121908	1.32406	1.41238	0.999202	0	0	0	0	0	0	0	0	0	0	0	0	0	0	0	0	0	0	0	0	0	0	0	0
Roots	comp69975_c0_seq1	comp69975_c0	158	103	9.01624	6.53341	Control	0.139886	1.38002	1.45786	0.965311	91.8	4e-56	192	367	99.73	SapurV1A.0655s0160.1.p	0	2992	4.08	beige-related and WD-40 repeat protein	0	PF00400;PF02138	PTHR13743:SF19	0	0	0	KOG1787	Eukaryota	Viridiplantae	Streptophyta	Saliceae	Salix	Salix purpurea	Eukaryota;Viridiplantae;Streptophyta;Streptophytina;Embryophyta;Tracheophyta;Euphyllophyta;Spermatophyta;Magnoliophyta;Mesangiospermae;eudicotyledons;Gunneridae;Pentapetalae;rosids;fabi ds;Malpighiales;Salicaceae;Saliceae;Salix;Salix purpurea
Roots	comp93466_c1_seq30	comp93466_c1	1435	1059	7.95827	6.51964	Control	0.0865947	1.22066	1.30384	0.997589	99.36	0	938	3764	37.3	SapurV1A.0022s0060.1.p	0	562	83.27	MAP kinase	GO:0004672;GO:0005524;GO:0006468	PF00069	PTHR24055:SF69	0	0	0	KOG0660	Eukaryota	Viridiplantae	Streptophyta	Saliceae	Salix	Salix purpurea	Eukaryota;Viridiplantae;Streptophyta;Streptophytina;Embryophyta;Tracheophyta;Euphyllophyta;Spermatophyta;Magnoliophyta;Mesangiospermae;eudicotyledons;Gunneridae;Pentapetalae;rosids;fabi ds;Malpighiales;Salicaceae;Saliceae;Salix;Salix purpurea
Roots	comp89823_c0_seq12	comp89823_c0	505	739	4.23777	6.51308	Treatment	0.186649	1.53691	0.672226	0.964679	100	3e-89	284	2631	19.61	SapurV1A.0036s1260.1.p	0	172	100	hypothetical protein	0	0	0	0	0	0	0	Eukaryota	Viridiplantae	Streptophyta	Saliceae	Salix	Salix purpurea	Eukaryota;Viridiplantae;Streptophyta;Streptophytina;Embryophyta;Tracheophyta;Euphyllophyta;Spermatophyta;Magnoliophyta;Mesangiospermae;eudicotyledons;Gunneridae;Pentapetalae;rosids;fabi ds;Malpighiales;Salicaceae;Saliceae;Salix;Salix purpurea
Roots	comp90648_c1_seq1	comp90648_c1	2032	1386	8.55331	6.50565	Control	0.118844	1.31475	1.41025	0.973829	99.26	0	2048	4929	65.67	SapurV1A.0176s0040.1.p	0	1079	100	DUF863 family protein	0	PF05904	0	0	0	0	0	Eukaryota	Viridiplantae	Streptophyta	Saliceae	Salix	Salix purpurea	Eukaryota;Viridiplantae;Streptophyta;Streptophytina;Embryophyta;Tracheophyta;Euphyllophyta;Spermatophyta;Magnoliophyta;Mesangiospermae;eudicotyledons;Gunneridae;Pentapetalae;rosids;fabi ds;Malpighiales;Salicaceae;Saliceae;Salix;Salix purpurea
Roots	comp92734_c0_seq2	comp92734_c0	135	495	1.79309	6.50228	Treatment	0.559464	3.6263	0.284001	0.999757	99.74	0	756	1773	64.64	SapurV1A.0288s0180.1.p	0	942	40.55	vacuolar protein sorting-associated-like protein	0	PF00637;PF00400	PTHR12616	0	0	0	KOG2066	Eukaryota	Viridiplantae	Streptophyta	Saliceae	Salix	Salix purpurea	Eukaryota;Viridiplantae;Streptophyta;Streptophytina;Embryophyta;Tracheophyta;Euphyllophyta;Spermatophyta;Magnoliophyta;Mesangiospermae;eudicotyledons;Gunneridae;Pentapetalae;rosids;fabi ds;Malpighiales;Salicaceae;Saliceae;Salix;Salix purpurea
Roots	comp94775_c0_seq55	comp94775_c0	683	901	4.60788	6.49448	Treatment	0.149043	1.40943	0.737662	0.973728	98.84	3e-168	499	3213	24.09	SapurV1A.0071s0650.1.p	0	258	100	Far-red impaired responsive-like protein, putative	0	PF03101	0	0	0	0	0	Eukaryota	Viridiplantae	Streptophyta	Saliceae	Salix	Salix purpurea	Eukaryota;Viridiplantae;Streptophyta;Streptophytina;Embryophyta;Tracheophyta;Euphyllophyta;Spermatophyta;Magnoliophyta;Mesangiospermae;eudicotyledons;Gunneridae;Pentapetalae;rosids;fabi ds;Malpighiales;Salicaceae;Saliceae;Salix;Salix purpurea
Roots	comp94489_c0_seq6	comp94489_c0	1547	1200	7.65713	6.48419	Control	0.0722102	1.18089	1.24751	0.99661	98.85	0	2098	4280	72.69	SapurV1A.0353s0040.1.p	0	1041	99.9	DnaJ heat shock amino-terminal domain protein, putative	GO:0031072	PF00226;PF11926	PTHR10825:SF4	0	0	0	0	Eukaryota	Viridiplantae	Streptophyta	Saliceae	Salix	Salix purpurea	Eukaryota;Viridiplantae;Streptophyta;Streptophytina;Embryophyta;Tracheophyta;Euphyllophyta;Spermatophyta;Magnoliophyta;Mesangiospermae;eudicotyledons;Gunneridae;Pentapetalae;rosids;fabi ds;Malpighiales;Salicaceae;Saliceae;Salix;Salix purpurea
Roots	comp82167_c0_seq1	comp82167_c0	290	468	3.74056	6.46293	Treatment	0.237493	1.7278	0.605082	1	99.74	0	775	1682	69.2	SapurV1A.0034s0020.1.p	0	388	100	hypothetical protein	0	0	0	0	0	0	0	Eukaryota	Viridiplantae	Streptophyta	Saliceae	Salix	Salix purpurea	Eukaryota;Viridiplantae;Streptophyta;Streptophytina;Embryophyta;Tracheophyta;Euphyllophyta;Spermatophyta;Magnoliophyta;Mesangiospermae;eudicotyledons;Gunneridae;Pentapetalae;rosids;fabi ds;Malpighiales;Salicaceae;Saliceae;Salix;Salix purpurea
Roots	comp75333_c0_seq1	comp75333_c0	494	686	4.2339	6.41355	Treatment	0.180358	1.51481	0.693749	1	99.53	0	847	2483	51.47	SapurV1A.0136s0020.1.p	0	426	100	F-box plant protein, putative	0	0	PTHR23125:SF168	0	0	0	0	Eukaryota	Viridiplantae	Streptophyta	Saliceae	Salix	Salix purpurea	Eukaryota;Viridiplantae;Streptophyta;Streptophytina;Embryophyta;Tracheophyta;Euphyllophyta;Spermatophyta;Magnoliophyta;Mesangiospermae;eudicotyledons;Gunneridae;Pentapetalae;rosids;fabi ds;Malpighiales;Salicaceae;Saliceae;Salix;Salix purpurea
Roots	comp50660_c0_seq1	comp50660_c0	2	563	0.015124	6.41111	Treatment	2.62727	423.904	0.0026118	1	50.33	1e-155	467	2001	68.97	SapurV1A.0164s0080.1.p	0	586	78.5	protease Do-like protein	GO:0004252;GO:0006508	PF00089	PTHR22939:SF1	0	0	0	KOG1320	Eukaryota	Viridiplantae	Streptophyta	Saliceae	Salix	Salix purpurea	Eukaryota;Viridiplantae;Streptophyta;Streptophytina;Embryophyta;Tracheophyta;Euphyllophyta;Spermatophyta;Magnoliophyta;Mesangiospermae;eudicotyledons;Gunneridae;Pentapetalae;rosids;fabi ds;Malpighiales;Salicaceae;Saliceae;Salix;Salix purpurea
Roots	comp95350_c0_seq49	comp95350_c0	180	454	2.52785	6.40932	Treatment	0.40406	2.53548	0.397642	0.953332	100	0	964	1648	84.83	SapurV1A.0064s0080.1.p	0	466	100	UDP-glucosyltransferase family protein	GO:0008152;GO:0016758	PF00201	PTHR11926:SF15	0	0	0	KOG1192	Eukaryota	Viridiplantae	Streptophyta	Saliceae	Salix	Salix purpurea	Eukaryota;Viridiplantae;Streptophyta;Streptophytina;Embryophyta;Tracheophyta;Euphyllophyta;Spermatophyta;Magnoliophyta;Mesangiospermae;eudicotyledons;Gunneridae;Pentapetalae;rosids;fabi ds;Malpighiales;Salicaceae;Saliceae;Salix;Salix purpurea
Roots	comp92283_c4_seq42	comp92283_c4	220	84	15.1183	6.38719	Control	0.374192	2.36696	2.53888	0.997356	100	2e-43	152	302	87.42	SapurV1A.0296s0120.1.p	0	846	10.4	trehalose-6-phosphate synthase	GO:0003824;GO:0005992	PF02358;PF00982	PTHR10788	0	2.4.1.15;3.1.3.12	K00697;K01087	KOG1050	Eukaryota	Viridiplantae	Streptophyta	Saliceae	Salix	Salix purpurea	Eukaryota;Viridiplantae;Streptophyta;Streptophytina;Embryophyta;Tracheophyta;Euphyllophyta;Spermatophyta;Magnoliophyta;Mesangiospermae;eudicotyledons;Gunneridae;Pentapetalae;rosids;fabi ds;Malpighiales;Salicaceae;Saliceae;Salix;Salix purpurea
Roots	comp92490_c0_seq9	comp92490_c0	1062	695	8.78763	6.37056	Control	0.139694	1.37941	1.46775	0.989736	100	0	1134	2526	72.45	SapurV1A.0008s0780.1.p	0	1419	42.99	nuclear factor kappa-B-binding-like protein, putative	0	0	PTHR13052	0	0	0	KOG1927	Eukaryota	Viridiplantae	Streptophyta	Saliceae	Salix	Salix purpurea	Eukaryota;Viridiplantae;Streptophyta;Streptophytina;Embryophyta;Tracheophyta;Euphyllophyta;Spermatophyta;Magnoliophyta;Mesangiospermae;eudicotyledons;Gunneridae;Pentapetalae;rosids;fabi ds;Malpighiales;Salicaceae;Saliceae;Salix;Salix purpurea
Roots	comp78929_c0_seq1	comp78929_c0	102	142	4.08223	6.36464	Treatment	0.192876	1.55911	0.685567	0.954997	79.31	5e-07	47	518	16.8	SapurV1A.0198s0230.1.p	0	118	24.58	ribosomal protein L27	0	PF09809	PTHR21338	0	0	0	0	Eukaryota	Viridiplantae	Streptophyta	Saliceae	Salix	Salix purpurea	Eukaryota;Viridiplantae;Streptophyta;Streptophytina;Embryophyta;Tracheophyta;Euphyllophyta;Spermatophyta;Magnoliophyta;Mesangiospermae;eudicotyledons;Gunneridae;Pentapetalae;rosids;fabi ds;Malpighiales;Salicaceae;Saliceae;Salix;Salix purpurea
Roots	comp77233_c0_seq2	comp77233_c0	140	349	2.40935	6.34937	Treatment	0.420831	2.63531	0.389141	1	100	0	620	1281	69.32	SapurV1A.0622s0110.1.p	0	360	82.22	cysteine protease	GO:0006508;GO:0008234	PF00112;PF08246	PTHR12411:SF50	0	3.4.22.16	K01366	KOG1543	Eukaryota	Viridiplantae	Streptophyta	Saliceae	Salix	Salix purpurea	Eukaryota;Viridiplantae;Streptophyta;Streptophytina;Embryophyta;Tracheophyta;Euphyllophyta;Spermatophyta;Magnoliophyta;Mesangiospermae;eudicotyledons;Gunneridae;Pentapetalae;rosids;fabi ds;Malpighiales;Salicaceae;Saliceae;Salix;Salix purpurea
Roots	comp92240_c1_seq14	comp92240_c1	673	846	4.66691	6.34752	Treatment	0.133575	1.36011	0.771141	0.998756	95.4	1e-150	460	3094	22.98	SapurV1A.0268s0250.1.p	0	450	52	U6 snRNA phosphodiesterase	GO:0003735;GO:0005622;GO:0005840;GO:0006412;GO:0005515	PF09749;PF01599;PF00240	PTHR10666	0	0	K02977	KOG3102	Eukaryota	Viridiplantae	Streptophyta	Saliceae	Salix	Salix purpurea	Eukaryota;Viridiplantae;Streptophyta;Streptophytina;Embryophyta;Tracheophyta;Euphyllophyta;Spermatophyta;Magnoliophyta;Mesangiospermae;eudicotyledons;Gunneridae;Pentapetalae;rosids;fabi ds;Malpighiales;Salicaceae;Saliceae;Salix;Salix purpurea
Roots	comp95006_c0_seq58	comp95006_c0	532	728	4.23174	6.32358	Treatment	0.174445	1.49432	0.706246	0.987192	98.04	6e-80	273	2672	17.18	SapurV1A.0050s0170.2.p	0	553	27.67	O-acetyltransferase family protein	0	PF07779	PTHR13533:SF1	0	0	0	KOG1699	Eukaryota	Viridiplantae	Streptophyta	Saliceae	Salix	Salix purpurea	Eukaryota;Viridiplantae;Streptophyta;Streptophytina;Embryophyta;Tracheophyta;Euphyllophyta;Spermatophyta;Magnoliophyta;Mesangiospermae;eudicotyledons;Gunneridae;Pentapetalae;rosids;fabi ds;Malpighiales;Salicaceae;Saliceae;Salix;Salix purpurea
Roots	comp90811_c2_seq57	comp90811_c2	239	126	10.6697	6.31339	Control	0.22789	1.69001	1.79755	0.995228	98.06	2e-39	132	463	66.74	SapurV1A.0050s0680.1.p	0	107	96.26	cAMP-regulated phosphoprotein/endosulfine motif protein	0	PF04667	0	0	0	0	0	Eukaryota	Viridiplantae	Streptophyta	Saliceae	Salix	Salix purpurea	Eukaryota;Viridiplantae;Streptophyta;Streptophytina;Embryophyta;Tracheophyta;Euphyllophyta;Spermatophyta;Magnoliophyta;Mesangiospermae;eudicotyledons;Gunneridae;Pentapetalae;rosids;fabi ds;Malpighiales;Salicaceae;Saliceae;Salix;Salix purpurea
Roots	comp89956_c0_seq19	comp89956_c0	166	256	3.83424	6.28979	Treatment	0.214956	1.64042	0.641158	0.998853	98.34	1e-123	362	941	57.7	SapurV1A.1018s0110.1.p	0	324	55.86	SUMO-activating enzyme subunit 1A	GO:0003824	PF00899	PTHR10953	0	6.3.2.19	K10684	KOG2014	Eukaryota	Viridiplantae	Streptophyta	Saliceae	Salix	Salix purpurea	Eukaryota;Viridiplantae;Streptophyta;Streptophytina;Embryophyta;Tracheophyta;Euphyllophyta;Spermatophyta;Magnoliophyta;Mesangiospermae;eudicotyledons;Gunneridae;Pentapetalae;rosids;fabi ds;Malpighiales;Salicaceae;Saliceae;Salix;Salix purpurea
Roots	comp90561_c1_seq2	comp90561_c1	45	86	3.21142	6.25583	Treatment	0.289587	1.94799	0.523657	0.993991	100	7e-72	224	319	99.69	SapurV1A.0001s0970.1.p	0	445	23.82	beta-tubulin	GO:0043234;GO:0051258;GO:0003924;GO:0005525;GO:0006184;GO:0005874;GO:0007017	PF00091;PF03953	PTHR11588	0	0	K07375	KOG1375	Eukaryota	Viridiplantae	Streptophyta	Saliceae	Salix	Salix purpurea	Eukaryota;Viridiplantae;Streptophyta;Streptophytina;Embryophyta;Tracheophyta;Euphyllophyta;Spermatophyta;Magnoliophyta;Mesangiospermae;eudicotyledons;Gunneridae;Pentapetalae;rosids;fabi ds;Malpighiales;Salicaceae;Saliceae;Salix;Salix purpurea
Roots	comp89030_c3_seq14	comp89030_c3	1036	781	7.6471	6.25024	Control	0.0875999	1.22349	1.28746	0.956332	99	0	592	2891	31.13	SapurV1A.0138s0210.1.p	0	611	49.1	nitrate transporter, putative	GO:0005215;GO:0006857;GO:0016020	PF00854	PTHR11654:SF20	0	0	0	KOG1237	Eukaryota	Viridiplantae	Streptophyta	Saliceae	Salix	Salix purpurea	Eukaryota;Viridiplantae;Streptophyta;Streptophytina;Embryophyta;Tracheophyta;Euphyllophyta;Spermatophyta;Magnoliophyta;Mesangiospermae;eudicotyledons;Gunneridae;Pentapetalae;rosids;fabi ds;Malpighiales;Salicaceae;Saliceae;Salix;Salix purpurea
Roots	comp95097_c0_seq36	comp95097_c0	3340	2216	8.55267	6.22116	Control	0.13823	1.37477	1.44909	0.999848	87.74	0	3614	8269	85.73	Potri.005G137700.1	0	2377	100	NoDescription	0	0	0	0	0	0	0	Eukaryota	Viridiplantae	Streptophyta	Saliceae	Populus	Populus trichocarpa	Eukaryota;Viridiplantae;Streptophyta;Streptophytina;Embryophyta;Tracheophyta;Euphyllophyta;Spermatophyta;Magnoliophyta;Mesangiospermae;Eudicotyledons;Gunneridae;Pentapetalae;Rosids;Fabi ds;Malpighiales;Salicaceae;Saliceae;Populus;Populus trichocarpa
Roots	comp94782_c0_seq16	comp94782_c0	303	405	4.18899	6.21072	Treatment	0.171033	1.48263	0.715057	0.999494	99.54	1e-135	410	1517	43.11	SapurV1A.0006s0660.1.p	0	615	35.45	methyltransferase PMT3, putative	GO:0008168	PF03141	PTHR10108:SF58	0	0	0	0	Eukaryota	Viridiplantae	Streptophyta	Saliceae	Salix	Salix purpurea	Eukaryota;Viridiplantae;Streptophyta;Streptophytina;Embryophyta;Tracheophyta;Euphyllophyta;Spermatophyta;Magnoliophyta;Mesangiospermae;eudicotyledons;Gunneridae;Pentapetalae;rosids;fabi ds;Malpighiales;Salicaceae;Saliceae;Salix;Salix purpurea
Roots	comp86733_c0_seq2	comp86733_c0	198	338	3.29209	6.20638	Treatment	0.275366	1.88524	0.558232	0.982556	100	3e-83	268	1269	33.81	SapurV1A.1156s0060.1.p	0	509	28.09	cytochrome P450 family protein	GO:0005506;GO:0009055;GO:0016705;GO:0020037	PF00067	PTHR24282:SF174	0	0	0	KOG0157	Eukaryota	Viridiplantae	Streptophyta	Saliceae	Salix	Salix purpurea	Eukaryota;Viridiplantae;Streptophyta;Streptophytina;Embryophyta;Tracheophyta;Euphyllophyta;Spermatophyta;Magnoliophyta;Mesangiospermae;eudicotyledons;Gunneridae;Pentapetalae;rosids;fabi ds;Malpighiales;Salicaceae;Saliceae;Salix;Salix purpurea
Roots	comp95197_c1_seq103	comp95197_c1	142	80	10.1951	6.18662	Control	0.21694	1.64793	1.72628	0.992	100	1e-21	90.9	300	75	SapurV1A.0006s0910.1.p	0	913	8.21	autophagy protein Apg9 containing protein	0	PF04109	PTHR13038:SF10	0	0	0	0	Eukaryota	Viridiplantae	Streptophyta	Saliceae	Salix	Salix purpurea	Eukaryota;Viridiplantae;Streptophyta;Streptophytina;Embryophyta;Tracheophyta;Euphyllophyta;Spermatophyta;Magnoliophyta;Mesangiospermae;eudicotyledons;Gunneridae;Pentapetalae;rosids;fabi ds;Malpighiales;Salicaceae;Saliceae;Salix;Salix purpurea
Roots	comp94746_c0_seq7	comp94746_c0	473	318	8.30699	6.18596	Control	0.128037	1.34288	1.43051	1	100	2e-137	434	1192	57.89	SapurV1A.0032s0540.3.p	0	1716	13.4	homeobox protein, putative	GO:0003700;GO:0006355;GO:0043565	PF00046;PF02791	PTHR24326:SF77	0	0	0	KOG0484	Eukaryota	Viridiplantae	Streptophyta	Saliceae	Salix	Salix purpurea	Eukaryota;Viridiplantae;Streptophyta;Streptophytina;Embryophyta;Tracheophyta;Euphyllophyta;Spermatophyta;Magnoliophyta;Mesangiospermae;eudicotyledons;Gunneridae;Pentapetalae;rosids;fabi ds;Malpighiales;Salicaceae;Saliceae;Salix;Salix purpurea
Roots	comp92236_c0_seq1	comp92236_c0	455	616	4.07972	6.1585	Treatment	0.178845	1.50954	0.711741	0.978389	93.4	0	927	2309	68.86	SapurV1A.0448s0080.1.p	0	530	100	nucleobase ascorbate transporter	GO:0005215;GO:0006810;GO:0016020;GO:0055085	PF00860	PTHR11119:SF8	0	0	0	KOG1292	Eukaryota	Viridiplantae	Streptophyta	Saliceae	Salix	Salix purpurea	Eukaryota;Viridiplantae;Streptophyta;Streptophytina;Embryophyta;Tracheophyta;Euphyllophyta;Spermatophyta;Magnoliophyta;Mesangiospermae;eudicotyledons;Gunneridae;Pentapetalae;rosids;fabi ds;Malpighiales;Salicaceae;Saliceae;Salix;Salix purpurea
Roots	comp90132_c0_seq14	comp90132_c0	258	353	4.00288	6.15449	Treatment	0.186819	1.53752	0.695224	0.982376	100	1e-75	236	1332	25.45	SapurV1A.0174s0020.1.p	0	113	100	DNA-directed RNA polymerase subunit	GO:0003676;GO:0006351;GO:0008270	PF01096	PTHR11239:SF2	0	2.7.7.6	K03019	KOG2906	Eukaryota	Viridiplantae	Streptophyta	Saliceae	Salix	Salix purpurea	Eukaryota;Viridiplantae;Streptophyta;Streptophytina;Embryophyta;Tracheophyta;Euphyllophyta;Spermatophyta;Magnoliophyta;Mesangiospermae;eudicotyledons;Gunneridae;Pentapetalae;rosids;fabi ds;Malpighiales;Salicaceae;Saliceae;Salix;Salix purpurea
Roots	comp83806_c0_seq1	comp83806_c0	56	154	2.15359	6.13068	Treatment	0.454346	2.84673	0.357591	1	0	0	0	0	0	0	0	0	0	0	0	0	0	0	0	0	0	0	0	0	0	0	0	0
Roots	comp81743_c0_seq1	comp81743_c0	169	392	2.54538	6.1082	Treatment	0.38016	2.39972	0.425513	0.999994	0	0	0	0	0	0	0	0	0	0	0	0	0	0	0	0	0	0	0	0	0	0	0	0
Roots	comp86352_c0_seq2	comp86352_c0	240	354	3.73094	6.06437	Treatment	0.210967	1.62543	0.649932	0.999974	99.6	2e-120	356	1355	55.13	SapurV1A.0133s0030.1.p	0	249	100	hypothetical protein	0	0	0	0	0	0	0	Eukaryota	Viridiplantae	Streptophyta	Saliceae	Salix	Salix purpurea	Eukaryota;Viridiplantae;Streptophyta;Streptophytina;Embryophyta;Tracheophyta;Euphyllophyta;Spermatophyta;Magnoliophyta;Mesangiospermae;eudicotyledons;Gunneridae;Pentapetalae;rosids;fabi ds;Malpighiales;Salicaceae;Saliceae;Salix;Salix purpurea
Roots	comp91526_c2_seq19	comp91526_c2	220	143	8.23541	6.04177	Control	0.134521	1.36308	1.46299	0.994998	96.81	2e-48	170	550	51.27	SapurV1A.0731s0030.1.p	0	803	11.71	HAUS augmin-like complex subunit 5	0	0	0	0	0	0	0	Eukaryota	Viridiplantae	Streptophyta	Saliceae	Salix	Salix purpurea	Eukaryota;Viridiplantae;Streptophyta;Streptophytina;Embryophyta;Tracheophyta;Euphyllophyta;Spermatophyta;Magnoliophyta;Mesangiospermae;eudicotyledons;Gunneridae;Pentapetalae;rosids;fabi ds;Malpighiales;Salicaceae;Saliceae;Salix;Salix purpurea
Roots	comp94717_c0_seq3	comp94717_c0	655	430	8.31117	6.03309	Control	0.139122	1.3776	1.46404	0.998799	99.44	0	1009	1649	97.51	SapurV1A.0095s0460.1.p	0	1171	45.77	hypothetical protein	0	0	0	0	0	0	0	Eukaryota	Viridiplantae	Streptophyta	Saliceae	Salix	Salix purpurea	Eukaryota;Viridiplantae;Streptophyta;Streptophytina;Embryophyta;Tracheophyta;Euphyllophyta;Spermatophyta;Magnoliophyta;Mesangiospermae;eudicotyledons;Gunneridae;Pentapetalae;rosids;fabi ds;Malpighiales;Salicaceae;Saliceae;Salix;Salix purpurea
Roots	comp85641_c1_seq1	comp85641_c1	118	267	2.53273	5.99012	Treatment	0.373847	2.36509	0.435646	0.998636	97.33	9e-144	416	1036	75.87	SapurV1A.0417s0210.1.p	0	363	72.18	Myb transcription factor, putative	0	PF00249	PTHR10641	0	0	0	KOG0048	Eukaryota	Viridiplantae	Streptophyta	Saliceae	Salix	Salix purpurea	Eukaryota;Viridiplantae;Streptophyta;Streptophytina;Embryophyta;Tracheophyta;Euphyllophyta;Spermatophyta;Magnoliophyta;Mesangiospermae;eudicotyledons;Gunneridae;Pentapetalae;rosids;fabi ds;Malpighiales;Salicaceae;Saliceae;Salix;Salix purpurea
Roots	comp93862_c1_seq51	comp93862_c1	50	153	1.80662	5.94325	Treatment	0.517158	3.28971	0.32571	0.998833	98.08	5e-28	106	593	26.31	SapurV1A.1410s0070.1.p	0	158	32.91	transmembrane protein, putative	0	0	PTHR23111:SF19	0	0	0	0	Eukaryota	Viridiplantae	Streptophyta	Saliceae	Salix	Salix purpurea	Eukaryota;Viridiplantae;Streptophyta;Streptophytina;Embryophyta;Tracheophyta;Euphyllophyta;Spermatophyta;Magnoliophyta;Mesangiospermae;eudicotyledons;Gunneridae;Pentapetalae;rosids;fabi ds;Malpighiales;Salicaceae;Saliceae;Salix;Salix purpurea
Roots	comp79861_c1_seq4	comp79861_c1	18	67	1.51628	5.92376	Treatment	0.591819	3.90678	0.266363	0.999999	100	3e-46	160	263	86.69	SapurV1A.0897s0020.1.p	0	1038	7.32	LRR receptor-like kinase	GO:0004672;GO:0006468;GO:0005515	PF11721;PF07714;PF00560	PTHR24420:SF698	0	0	0	KOG1187	Eukaryota	Viridiplantae	Streptophyta	Saliceae	Salix	Salix purpurea	Eukaryota;Viridiplantae;Streptophyta;Streptophytina;Embryophyta;Tracheophyta;Euphyllophyta;Spermatophyta;Magnoliophyta;Mesangiospermae;eudicotyledons;Gunneridae;Pentapetalae;rosids;fabi ds;Malpighiales;Salicaceae;Saliceae;Salix;Salix purpurea
Roots	comp90263_c0_seq1	comp90263_c0	151	262	3.10637	5.92338	Treatment	0.280315	1.90684	0.548149	0.960039	93.75	5e-43	159	1035	30.72	SapurV1A.0264s0400.1.p	0	595	18.82	DEAD-box ATP-dependent RNA helicase, putative	GO:0003676;GO:0005524;GO:0008026;GO:0004386	PF00270;PF00271	PTHR24031:SF128	0	0	0	KOG0331	Eukaryota	Viridiplantae	Streptophyta	Saliceae	Salix	Salix purpurea	Eukaryota;Viridiplantae;Streptophyta;Streptophytina;Embryophyta;Tracheophyta;Euphyllophyta;Spermatophyta;Magnoliophyta;Mesangiospermae;eudicotyledons;Gunneridae;Pentapetalae;rosids;fabi ds;Malpighiales;Salicaceae;Saliceae;Salix;Salix purpurea
Roots	comp94300_c1_seq1	comp94300_c1	51	167	1.47115	5.88313	Treatment	0.601952	3.99901	0.274552	0.953595	100	8e-95	294	653	63.86	SapurV1A.0002s0760.1.p	0	638	21.79	ataxin-2-like protein	0	PF07145;PF06741	PTHR12854	0	0	0	KOG2375	Eukaryota	Viridiplantae	Streptophyta	Saliceae	Salix	Salix purpurea	Eukaryota;Viridiplantae;Streptophyta;Streptophytina;Embryophyta;Tracheophyta;Euphyllophyta;Spermatophyta;Magnoliophyta;Mesangiospermae;eudicotyledons;Gunneridae;Pentapetalae;rosids;fabi ds;Malpighiales;Salicaceae;Saliceae;Salix;Salix purpurea
Roots	comp65688_c0_seq1	comp65688_c0	142	58	13.1436	5.87823	Control	0.349469	2.23598	2.38105	0.994054	100	9e-32	119	226	99.56	SapurV1A.0487s0010.1.p	0	1341	5.59	inositol or phosphatidylinositol kinase, putative	0	0	PTHR11139:SF1	0	0	0	0	Eukaryota	Viridiplantae	Streptophyta	Saliceae	Salix	Salix purpurea	Eukaryota;Viridiplantae;Streptophyta;Streptophytina;Embryophyta;Tracheophyta;Euphyllophyta;Spermatophyta;Magnoliophyta;Mesangiospermae;eudicotyledons;Gunneridae;Pentapetalae;rosids;fabi ds;Malpighiales;Salicaceae;Saliceae;Salix;Salix purpurea
Roots	comp90508_c0_seq30	comp90508_c0	314	472	3.66417	5.87068	Treatment	0.204713	1.60218	0.657337	0.998044	98.8	0	455	1852	40.5	SapurV1A.0253s0120.1.p	0	493	50.71	translation initiation factor eIF-2B subunit gamma	GO:0009058;GO:0016779	PF00483	PTHR22572	0	0	0	KOG1462	Eukaryota	Viridiplantae	Streptophyta	Saliceae	Salix	Salix purpurea	Eukaryota;Viridiplantae;Streptophyta;Streptophytina;Embryophyta;Tracheophyta;Euphyllophyta;Spermatophyta;Magnoliophyta;Mesangiospermae;eudicotyledons;Gunneridae;Pentapetalae;rosids;fabi ds;Malpighiales;Salicaceae;Saliceae;Salix;Salix purpurea
Roots	comp76662_c0_seq1	comp76662_c0	224	118	10.1357	5.86666	Control	0.237462	1.72768	1.82292	1	92.95	2e-84	275	469	99.79	SapurV1A.0515s0100.1.p	0	3894	4.01	phosphatidylinositol 3- and 4-kinase	GO:0005515;GO:0016773	PF02259;PF00454	PTHR11139:SF1	0	0	K08874	KOG0889	Eukaryota	Viridiplantae	Streptophyta	Saliceae	Salix	Salix purpurea	Eukaryota;Viridiplantae;Streptophyta;Streptophytina;Embryophyta;Tracheophyta;Euphyllophyta;Spermatophyta;Magnoliophyta;Mesangiospermae;eudicotyledons;Gunneridae;Pentapetalae;rosids;fabi ds;Malpighiales;Salicaceae;Saliceae;Salix;Salix purpurea
Roots	comp94552_c0_seq22	comp94552_c0	790	1106	3.82035	5.86652	Treatment	0.186278	1.5356	0.692472	0.999999	98.78	0	1173	4358	39.38	SapurV1A.1124s0080.1.p	0	572	100	glutathione synthetase	GO:0004363;GO:0005524;GO:0006750	PF03917;PF03199	PTHR11130	0	6.3.2.3	K01920	KOG0021	Eukaryota	Viridiplantae	Streptophyta	Saliceae	Salix	Salix purpurea	Eukaryota;Viridiplantae;Streptophyta;Streptophytina;Embryophyta;Tracheophyta;Euphyllophyta;Spermatophyta;Magnoliophyta;Mesangiospermae;eudicotyledons;Gunneridae;Pentapetalae;rosids;fabi ds;Malpighiales;Salicaceae;Saliceae;Salix;Salix purpurea
Roots	comp91735_c2_seq18	comp91735_c2	714	901	4.14859	5.83171	Treatment	0.147896	1.40571	0.755773	0.993076	100	0	813	3588	32.78	SapurV1A.0311s0140.1.p	0	699	56.08	cyclase/dehydrase	0	PF03364	0	0	0	0	0	Eukaryota	Viridiplantae	Streptophyta	Saliceae	Salix	Salix purpurea	Eukaryota;Viridiplantae;Streptophyta;Streptophytina;Embryophyta;Tracheophyta;Euphyllophyta;Spermatophyta;Magnoliophyta;Mesangiospermae;eudicotyledons;Gunneridae;Pentapetalae;rosids;fabi ds;Malpighiales;Salicaceae;Saliceae;Salix;Salix purpurea
Roots	comp92032_c0_seq4	comp92032_c0	419	588	3.77122	5.81563	Treatment	0.188114	1.54211	0.686225	0.98265	98.09	4e-162	475	2343	33.55	SapurV1A.0268s0200.1.p	0	262	100	peptide methionine sulfoxide reductase	GO:0016671;GO:0019538;GO:0055114	PF01625	PTHR10173:SF6	0	1.8.4.11	K07304	KOG1635	Eukaryota	Viridiplantae	Streptophyta	Saliceae	Salix	Salix purpurea	Eukaryota;Viridiplantae;Streptophyta;Streptophytina;Embryophyta;Tracheophyta;Euphyllophyta;Spermatophyta;Magnoliophyta;Mesangiospermae;eudicotyledons;Gunneridae;Pentapetalae;rosids;fabi ds;Malpighiales;Salicaceae;Saliceae;Salix;Salix purpurea
Roots	comp91461_c1_seq2	comp91461_c1	50	87	2.88247	5.80319	Treatment	0.303902	2.01327	0.532339	0.995693	91.67	1e-22	93.6	350	41.14	SapurV1A.0367s0310.1.p	0	530	9.06	coatomer subunit delta	GO:0005515;GO:0006886;GO:0016192;GO:0030131	PF00928;PF01217	PTHR10121	0	0	0	KOG2635	Eukaryota	Viridiplantae	Streptophyta	Saliceae	Salix	Salix purpurea	Eukaryota;Viridiplantae;Streptophyta;Streptophytina;Embryophyta;Tracheophyta;Euphyllophyta;Spermatophyta;Magnoliophyta;Mesangiospermae;eudicotyledons;Gunneridae;Pentapetalae;rosids;fabi ds;Malpighiales;Salicaceae;Saliceae;Salix;Salix purpurea
Roots	comp77491_c2_seq1	comp77491_c2	54	105	2.75683	5.77401	Treatment	0.321067	2.09444	0.497284	0.99817	0	0	0	0	0	0	0	0	0	0	0	0	0	0	0	0	0	0	0	0	0	0	0	0
Roots	comp90066_c0_seq4	comp90066_c0	1122	829	7.12105	5.77368	Control	0.0910911	1.23336	1.30115	1	88.59	0	1826	3332	91.57	SapurV1A.0006s1470.1.p	0	1046	97.23	calcium-transporting ATPase	GO:0006754;GO:0006812;GO:0015662;GO:0016020;GO:0003824;GO:0008152;GO:0000166;GO:0046872	PF00690;PF00689;PF00702;PF00122	PTHR24093:SF73	0	3.6.3.8	K01537	KOG0204	Eukaryota	Viridiplantae	Streptophyta	Saliceae	Salix	Salix purpurea	Eukaryota;Viridiplantae;Streptophyta;Streptophytina;Embryophyta;Tracheophyta;Euphyllophyta;Spermatophyta;Magnoliophyta;Mesangiospermae;eudicotyledons;Gunneridae;Pentapetalae;rosids;fabi ds;Malpighiales;Salicaceae;Saliceae;Salix;Salix purpurea
Roots	comp94264_c0_seq24	comp94264_c0	88	267	1.61833	5.74728	Treatment	0.550395	3.55136	0.312765	0.999995	100	7e-98	308	1078	42.58	SapurV1A.0362s0200.1.p	0	646	23.68	alpha-L-arabinofuranosidase	GO:0046373;GO:0046556	PF06964	0	0	0	0	0	Eukaryota	Viridiplantae	Streptophyta	Saliceae	Salix	Salix purpurea	Eukaryota;Viridiplantae;Streptophyta;Streptophytina;Embryophyta;Tracheophyta;Euphyllophyta;Spermatophyta;Magnoliophyta;Mesangiospermae;eudicotyledons;Gunneridae;Pentapetalae;rosids;fabi ds;Malpighiales;Salicaceae;Saliceae;Salix;Salix purpurea
Roots	comp91215_c0_seq28	comp91215_c0	540	728	3.88206	5.74478	Treatment	0.170211	1.47983	0.716216	0.999961	98.96	0	792	2934	39.16	SapurV1A.0002s0070.2.p	0	439	87.24	ubiquitin carboxyl-terminal hydrolase	GO:0004221;GO:0006511	PF00443	PTHR24006:SF39	0	3.1.2.15	K11843	KOG1872	Eukaryota	Viridiplantae	Streptophyta	Saliceae	Salix	Salix purpurea	Eukaryota;Viridiplantae;Streptophyta;Streptophytina;Embryophyta;Tracheophyta;Euphyllophyta;Spermatophyta;Magnoliophyta;Mesangiospermae;eudicotyledons;Gunneridae;Pentapetalae;rosids;fabi ds;Malpighiales;Salicaceae;Saliceae;Salix;Salix purpurea
Roots	comp79371_c0_seq5	comp79371_c0	153	240	3.19723	5.72434	Treatment	0.252952	1.79041	0.60107	0.991701	100	3e-33	121	977	24.26	SapurV1A.0205s0170.1.p	0	107	73.83	hypothetical protein	0	0	0	0	0	0	0	Eukaryota	Viridiplantae	Streptophyta	Saliceae	Salix	Salix purpurea	Eukaryota;Viridiplantae;Streptophyta;Streptophytina;Embryophyta;Tracheophyta;Euphyllophyta;Spermatophyta;Magnoliophyta;Mesangiospermae;eudicotyledons;Gunneridae;Pentapetalae;rosids;fabi ds;Malpighiales;Salicaceae;Saliceae;Salix;Salix purpurea
Roots	comp95923_c0_seq1	comp95923_c0	43	76	2.91923	5.70722	Treatment	0.291156	1.95504	0.54498	0.9843	0	0	0	0	0	0	0	0	0	0	0	0	0	0	0	0	0	0	0	0	0	0	0	0
Roots	comp89623_c1_seq2	comp89623_c1	70	189	2.07962	5.70382	Treatment	0.438182	2.74272	0.367726	0.999096	99.22	1e-74	245	765	50.2	SapurV1A.0749s0110.1.p	0	820	15.61	Serine/Threonine-kinase	GO:0048544;GO:0005529;GO:0004672;GO:0006468;GO:0004674	PF00954;PF08276;PF01453;PF07714;PF11883	PTHR24420:SF703	0	0	0	KOG1187	Eukaryota	Viridiplantae	Streptophyta	Saliceae	Salix	Salix purpurea	Eukaryota;Viridiplantae;Streptophyta;Streptophytina;Embryophyta;Tracheophyta;Euphyllophyta;Spermatophyta;Magnoliophyta;Mesangiospermae;eudicotyledons;Gunneridae;Pentapetalae;rosids;fabi ds;Malpighiales;Salicaceae;Saliceae;Salix;Salix purpurea
Roots	comp93686_c0_seq32	comp93686_c0	1014	780	6.7946	5.67912	Control	0.0778829	1.19642	1.25823	0.99983	99.43	0	1456	3187	65.7	SapurV1A.0105s0090.1.p	0	1104	63.22	DIS3-like exonuclease	GO:0003723;GO:0004540	PF00773	PTHR23355:SF10	0	0	0	KOG2102	Eukaryota	Viridiplantae	Streptophyta	Saliceae	Salix	Salix purpurea	Eukaryota;Viridiplantae;Streptophyta;Streptophytina;Embryophyta;Tracheophyta;Euphyllophyta;Spermatophyta;Magnoliophyta;Mesangiospermae;eudicotyledons;Gunneridae;Pentapetalae;rosids;fabi ds;Malpighiales;Salicaceae;Saliceae;Salix;Salix purpurea
Roots	comp90079_c1_seq1	comp90079_c1	538	1225	2.43843	5.65824	Treatment	0.36557	2.32044	0.436487	0.982978	100	3e-83	272	5016	7.95	SapurV1A.0008s0130.1.p	0	133	100	thioredoxin-like protein	0	PF06110	PTHR12452	0	0	0	KOG3425	Eukaryota	Viridiplantae	Streptophyta	Saliceae	Salix	Salix purpurea	Eukaryota;Viridiplantae;Streptophyta;Streptophytina;Embryophyta;Tracheophyta;Euphyllophyta;Spermatophyta;Magnoliophyta;Mesangiospermae;eudicotyledons;Gunneridae;Pentapetalae;rosids;fabi ds;Malpighiales;Salicaceae;Saliceae;Salix;Salix purpurea
Roots	comp91403_c2_seq6	comp91403_c2	1030	718	7.34908	5.64853	Control	0.114297	1.30106	1.38548	0.998928	99.85	0	1303	2935	68.89	SapurV1A.0119s0450.1.p	0	699	96.42	intracellular protein transporter USO1-like protein, putative	0	0	0	0	0	0	0	Eukaryota	Viridiplantae	Streptophyta	Saliceae	Salix	Salix purpurea	Eukaryota;Viridiplantae;Streptophyta;Streptophytina;Embryophyta;Tracheophyta;Euphyllophyta;Spermatophyta;Magnoliophyta;Mesangiospermae;eudicotyledons;Gunneridae;Pentapetalae;rosids;fabi ds;Malpighiales;Salicaceae;Saliceae;Salix;Salix purpurea
Roots	comp89047_c0_seq8	comp89047_c0	397	291	6.96839	5.63701	Control	0.0920839	1.23619	1.30796	0.985775	100	0	537	1199	71.06	SapurV1A.0001s1610.1.p	0	284	100	zinc finger protein, putative	GO:0008270	PF01529	PTHR22883	0	0	0	KOG1315	Eukaryota	Viridiplantae	Streptophyta	Saliceae	Salix	Salix purpurea	Eukaryota;Viridiplantae;Streptophyta;Streptophytina;Embryophyta;Tracheophyta;Euphyllophyta;Spermatophyta;Magnoliophyta;Mesangiospermae;eudicotyledons;Gunneridae;Pentapetalae;rosids;fabi ds;Malpighiales;Salicaceae;Saliceae;Salix;Salix purpurea
Roots	comp71689_c0_seq3	comp71689_c0	336	482	3.46703	5.63631	Treatment	0.211038	1.62569	0.657471	0.998895	97.1	2e-36	135	1991	10.4	Potri.009G032600.1	0	125	55.2	similar to 60S acidic ribosomal protein P3 (RPP3B); [ ortholog of At5g57290,At4g25890,]	GO:0003735;GO:0006414;GO:0005622;GO:0005840	PF00428	0	0	0	0	0	Eukaryota	Viridiplantae	Streptophyta	Saliceae	Populus	Populus trichocarpa	Eukaryota;Viridiplantae;Streptophyta;Streptophytina;Embryophyta;Tracheophyta;Euphyllophyta;Spermatophyta;Magnoliophyta;Mesangiospermae;Eudicotyledons;Gunneridae;Pentapetalae;Rosids;Fabi ds;Malpighiales;Salicaceae;Saliceae;Populus;Populus trichocarpa
Roots	comp95512_c0_seq2	comp95512_c0	731	424	8.85581	5.63468	Control	0.196359	1.57166	1.673	0.999903	88.36	0	793	1737	75.65	SapurV1A.5880s0010.1.p	0	1138	38.4	CC-NBS-LRR resistance protein	GO:0005524;GO:0006915	PF00931	PTHR23155	0	0	0	KOG4658	Eukaryota	Viridiplantae	Streptophyta	Saliceae	Salix	Salix purpurea	Eukaryota;Viridiplantae;Streptophyta;Streptophytina;Embryophyta;Tracheophyta;Euphyllophyta;Spermatophyta;Magnoliophyta;Mesangiospermae;eudicotyledons;Gunneridae;Pentapetalae;rosids;fabi ds;Malpighiales;Salicaceae;Saliceae;Salix;Salix purpurea
Roots	comp92929_c1_seq61	comp92929_c1	1800	1302	7.17733	5.63334	Control	0.105197	1.27408	1.34438	0.999976	99.72	0	1392	5345	39.79	SapurV1A.0676s0070.3.p	0	1053	67.33	protein transporter Sec24-like CEF protein	GO:0006886;GO:0006888;GO:0008270;GO:0030127	PF04810;PF04811;PF04815;PF00626;PF08033	PTHR13803	0	0	K14007	KOG1984	Eukaryota	Viridiplantae	Streptophyta	Saliceae	Salix	Salix purpurea	Eukaryota;Viridiplantae;Streptophyta;Streptophytina;Embryophyta;Tracheophyta;Euphyllophyta;Spermatophyta;Magnoliophyta;Mesangiospermae;eudicotyledons;Gunneridae;Pentapetalae;rosids;fabi ds;Malpighiales;Salicaceae;Saliceae;Salix;Salix purpurea
Roots	comp92252_c0_seq8	comp92252_c0	70	300	1.15112	5.5946	Treatment	0.686646	4.86011	0.216023	0.999375	98.64	9e-148	423	1253	52.67	SapurV1A.1185s0010.1.p	0	220	100	HLH DNA-binding domain protein, putative	GO:0006355;GO:0030528	PF00010	PTHR10985:SF44	0	0	0	0	Eukaryota	Viridiplantae	Streptophyta	Saliceae	Salix	Salix purpurea	Eukaryota;Viridiplantae;Streptophyta;Streptophytina;Embryophyta;Tracheophyta;Euphyllophyta;Spermatophyta;Magnoliophyta;Mesangiospermae;eudicotyledons;Gunneridae;Pentapetalae;rosids;fabi ds;Malpighiales;Salicaceae;Saliceae;Salix;Salix purpurea
Roots	comp92310_c1_seq31	comp92310_c1	305	160	9.58572	5.58178	Control	0.234852	1.71732	1.8282	0.991416	94.54	1e-117	359	662	82.93	SapurV1A.0032s0180.3.p	0	846	21.63	ubiquitin-conjugating enzyme	GO:0016881	PF00179	PTHR24067:SF12	0	0	0	KOG0417	Eukaryota	Viridiplantae	Streptophyta	Saliceae	Salix	Salix purpurea	Eukaryota;Viridiplantae;Streptophyta;Streptophytina;Embryophyta;Tracheophyta;Euphyllophyta;Spermatophyta;Magnoliophyta;Mesangiospermae;eudicotyledons;Gunneridae;Pentapetalae;rosids;fabi ds;Malpighiales;Salicaceae;Saliceae;Salix;Salix purpurea
Roots	comp89354_c0_seq43	comp89354_c0	185	376	2.72808	5.56354	Treatment	0.309494	2.03936	0.491023	0.955685	75	9e-126	378	1572	50.38	tr|B9RMJ8|B9RMJ8_RICCO	B9RMJ8_RICCO	207	100	Plant mitotic spindle assembly checkpoint protein mad2, putative OS=Ricinus communis GN=RCOM_1081200 PE=4 SV=1	GO:0007094	PF02301	PTHR11842:SF11	rcu:RCOM_1081200;	0	K02537;	0	Eukaryota	Viridiplantae	Streptophyta	Acalyphoideae	Acalypheae	Ricinus	Eukaryota;Viridiplantae;Streptophyta;Embryophyta;Tracheophyta;Spermatophyta;Magnoliophyta;eudicotyledons;Gunneridae;Pentapetalae;rosids;fabids;Malpighiales;Euphorbiaceae;Acalyphoideae;Acalypheae;Ricinus
Roots	comp43997_c0_seq1	comp43997_c0	95	144	3.34153	5.55708	Treatment	0.2209	1.66303	0.634463	0.995693	0	0	0	0	0	0	0	0	0	0	0	0	0	0	0	0	0	0	0	0	0	0	0	0
Roots	comp84979_c1_seq1	comp84979_c1	187	311	2.99868	5.55661	Treatment	0.26788	1.85302	0.575864	0.999694	100	6e-31	115	1300	16.85	SapurV1A.0326s0120.1.p	0	73	100	transmembrane protein, putative	0	0	0	0	0	0	0	Eukaryota	Viridiplantae	Streptophyta	Saliceae	Salix	Salix purpurea	Eukaryota;Viridiplantae;Streptophyta;Streptophytina;Embryophyta;Tracheophyta;Euphyllophyta;Spermatophyta;Magnoliophyta;Mesangiospermae;eudicotyledons;Gunneridae;Pentapetalae;rosids;fabi ds;Malpighiales;Salicaceae;Saliceae;Salix;Salix purpurea
Roots	comp94298_c0_seq39	comp94298_c0	107	195	2.90638	5.55313	Treatment	0.281184	1.91066	0.534048	0.994661	57.28	1e-23	101	818	34.11	SapurV1A.0226s0080.1.p	0	528	19.51	pyruvate kinase	GO:0000287;GO:0004743;GO:0006096;GO:0030955	PF00224;PF02887	PTHR11817	0	2.7.1.40	K00873	KOG2323	Eukaryota	Viridiplantae	Streptophyta	Saliceae	Salix	Salix purpurea	Eukaryota;Viridiplantae;Streptophyta;Streptophytina;Embryophyta;Tracheophyta;Euphyllophyta;Spermatophyta;Magnoliophyta;Mesangiospermae;eudicotyledons;Gunneridae;Pentapetalae;rosids;fabi ds;Malpighiales;Salicaceae;Saliceae;Salix;Salix purpurea
Roots	comp47811_c0_seq1	comp47811_c0	142	69	9.94232	5.54726	Control	0.25341	1.7923	1.91977	0.990107	70.1	2e-36	132	290	99.31	SapurV1A.0362s0350.1.p	0	852	11.38	hAT family dimerization protein	GO:0003677;GO:0046983	PF02892;PF05699	PTHR10775:SF11	0	0	0	KOG1121	Eukaryota	Viridiplantae	Streptophyta	Saliceae	Salix	Salix purpurea	Eukaryota;Viridiplantae;Streptophyta;Streptophytina;Embryophyta;Tracheophyta;Euphyllophyta;Spermatophyta;Magnoliophyta;Mesangiospermae;eudicotyledons;Gunneridae;Pentapetalae;rosids;fabi ds;Malpighiales;Salicaceae;Saliceae;Salix;Salix purpurea
Roots	comp95063_c0_seq2	comp95063_c0	109	152	3.70844	5.53977	Treatment	0.1743	1.49383	0.699333	0.95133	0	0	0	0	0	0	0	0	0	0	0	0	0	0	0	0	0	0	0	0	0	0	0	0
Roots	comp95114_c0_seq4	comp95114_c0	541	767	3.51685	5.53022	Treatment	0.196589	1.57249	0.673317	0.999955	98.63	0	952	3231	54.22	SapurV1A.0225s0190.2.p	0	767	76.14	chloride channel ClC protein, putative	GO:0005247;GO:0006821;GO:0016020;GO:0055085;GO:0005515	PF00654;PF00571	PTHR11689:SF11	0	0	0	KOG0474	Eukaryota	Viridiplantae	Streptophyta	Saliceae	Salix	Salix purpurea	Eukaryota;Viridiplantae;Streptophyta;Streptophytina;Embryophyta;Tracheophyta;Euphyllophyta;Spermatophyta;Magnoliophyta;Mesangiospermae;eudicotyledons;Gunneridae;Pentapetalae;rosids;fabi ds;Malpighiales;Salicaceae;Saliceae;Salix;Salix purpurea
Roots	comp91041_c0_seq88	comp91041_c0	320	630	2.65806	5.51455	Treatment	0.316945	2.07465	0.492345	0.967074	97.22	0	974	2672	59.28	SapurV1A.1728s0030.1.p	0	539	100	zinc ion-binding protein, putative	GO:0008270	PF12315;PF00412	PTHR24209	0	0	0	KOG1703	Eukaryota	Viridiplantae	Streptophyta	Saliceae	Salix	Salix purpurea	Eukaryota;Viridiplantae;Streptophyta;Streptophytina;Embryophyta;Tracheophyta;Euphyllophyta;Spermatophyta;Magnoliophyta;Mesangiospermae;eudicotyledons;Gunneridae;Pentapetalae;rosids;fabi ds;Malpighiales;Salicaceae;Saliceae;Salix;Salix purpurea
Roots	comp64979_c0_seq3	comp64979_c0	365	501	3.72209	5.51004	Treatment	0.170368	1.48036	0.707872	0.999941	100	0	634	2106	48.72	SapurV1A.0031s0230.1.p	0	342	100	ribonuclease-III-like protein	GO:0003723;GO:0004525;GO:0006396;GO:0003725;GO:0005622	PF00636;PF00035	PTHR14950:SF14	0	0	0	0	Eukaryota	Viridiplantae	Streptophyta	Saliceae	Salix	Salix purpurea	Eukaryota;Viridiplantae;Streptophyta;Streptophytina;Embryophyta;Tracheophyta;Euphyllophyta;Spermatophyta;Magnoliophyta;Mesangiospermae;eudicotyledons;Gunneridae;Pentapetalae;rosids;fabi ds;Malpighiales;Salicaceae;Saliceae;Salix;Salix purpurea
Roots	comp91331_c0_seq26	comp91331_c0	26	105	1.35454	5.45478	Treatment	0.604986	4.02704	0.250777	0.997063	100	3e-45	157	443	52.14	SapurV1A.0924s0010.1.p	0	530	14.53	beta-glucosidase	GO:0004553;GO:0005975	PF00232	PTHR10353	0	3.2.1.21	K01188	KOG0626	Eukaryota	Viridiplantae	Streptophyta	Saliceae	Salix	Salix purpurea	Eukaryota;Viridiplantae;Streptophyta;Streptophytina;Embryophyta;Tracheophyta;Euphyllophyta;Spermatophyta;Magnoliophyta;Mesangiospermae;eudicotyledons;Gunneridae;Pentapetalae;rosids;fabi ds;Malpighiales;Salicaceae;Saliceae;Salix;Salix purpurea
Roots	comp93753_c1_seq35	comp93753_c1	219	312	3.49077	5.4467	Treatment	0.193212	1.56032	0.676725	0.95642	97.15	0	606	1332	71.17	SapurV1A.0020s0140.1.p	0	434	72.35	RING E3 ubiquitin ligase	0	0	0	0	0	0	KOG2789	Eukaryota	Viridiplantae	Streptophyta	Saliceae	Salix	Salix purpurea	Eukaryota;Viridiplantae;Streptophyta;Streptophytina;Embryophyta;Tracheophyta;Euphyllophyta;Spermatophyta;Magnoliophyta;Mesangiospermae;eudicotyledons;Gunneridae;Pentapetalae;rosids;fabi ds;Malpighiales;Salicaceae;Saliceae;Salix;Salix purpurea
Roots	comp92548_c0_seq109	comp92548_c0	626	262	11.1825	5.41753	Control	0.314738	2.06413	2.23221	0.998064	96.81	7e-180	518	1132	66.52	SapurV1A.0020s0490.1.p	0	599	41.9	MAP kinase	GO:0004672;GO:0005524;GO:0006468	PF00069	PTHR24055:SF69	0	0	0	KOG0660	Eukaryota	Viridiplantae	Streptophyta	Saliceae	Salix	Salix purpurea	Eukaryota;Viridiplantae;Streptophyta;Streptophytina;Embryophyta;Tracheophyta;Euphyllophyta;Spermatophyta;Magnoliophyta;Mesangiospermae;eudicotyledons;Gunneridae;Pentapetalae;rosids;fabi ds;Malpighiales;Salicaceae;Saliceae;Salix;Salix purpurea
Roots	comp90026_c0_seq3	comp90026_c0	578	362	7.77005	5.39434	Control	0.158485	1.44041	1.52709	0.985284	91.2	0	811	1552	83.51	SapurV1A.0377s0120.1.p	0	791	54.61	DnaJ family B protein	GO:0031072	PF11926;PF00226	PTHR25040:SF41	0	0	0	KOG0715	Eukaryota	Viridiplantae	Streptophyta	Saliceae	Salix	Salix purpurea	Eukaryota;Viridiplantae;Streptophyta;Streptophytina;Embryophyta;Tracheophyta;Euphyllophyta;Spermatophyta;Magnoliophyta;Mesangiospermae;eudicotyledons;Gunneridae;Pentapetalae;rosids;fabi ds;Malpighiales;Salicaceae;Saliceae;Salix;Salix purpurea
Roots	comp95369_c0_seq1	comp95369_c0	153	297	2.75311	5.3554	Treatment	0.288968	1.94522	0.51835	0.976173	96.48	0	639	1285	79.61	SapurV1A.2243s0030.1.p	0	482	70.75	UDP-glucose flavonoid 3-O-glucosyltransferase, putative	GO:0008152;GO:0016758	PF00201	PTHR11926:SF15	0	0	0	KOG1192	Eukaryota	Viridiplantae	Streptophyta	Saliceae	Salix	Salix purpurea	Eukaryota;Viridiplantae;Streptophyta;Streptophytina;Embryophyta;Tracheophyta;Euphyllophyta;Spermatophyta;Magnoliophyta;Mesangiospermae;eudicotyledons;Gunneridae;Pentapetalae;rosids;fabi ds;Malpighiales;Salicaceae;Saliceae;Salix;Salix purpurea
Roots	comp72549_c0_seq1	comp72549_c0	16	64	1.20594	5.35062	Treatment	0.647078	4.43688	0.2367	0.995946	0	0	0	0	0	0	0	0	0	0	0	0	0	0	0	0	0	0	0	0	0	0	0	0
Roots	comp80225_c0_seq1	comp80225_c0	216	284	3.7637	5.33968	Treatment	0.151901	1.41873	0.737462	0.978266	98.96	1e-64	209	1233	46.96	SapurV1A.0286s0130.1.p	0	193	100	GCK domain protein	0	PF07802	0	0	0	0	0	Eukaryota	Viridiplantae	Streptophyta	Saliceae	Salix	Salix purpurea	Eukaryota;Viridiplantae;Streptophyta;Streptophytina;Embryophyta;Tracheophyta;Euphyllophyta;Spermatophyta;Magnoliophyta;Mesangiospermae;eudicotyledons;Gunneridae;Pentapetalae;rosids;fabi ds;Malpighiales;Salicaceae;Saliceae;Salix;Salix purpurea
Roots	comp95488_c1_seq5	comp95488_c1	785	498	7.77749	5.33698	Control	0.163543	1.45728	1.53573	0.997865	96.53	0	1095	2157	84.28	Potri.013G071800.1	0	1902	31.86	NoDescription	0	0	0	0	0	0	0	Eukaryota	Viridiplantae	Streptophyta	Saliceae	Populus	Populus trichocarpa	Eukaryota;Viridiplantae;Streptophyta;Streptophytina;Embryophyta;Tracheophyta;Euphyllophyta;Spermatophyta;Magnoliophyta;Mesangiospermae;Eudicotyledons;Gunneridae;Pentapetalae;Rosids;Fabi ds;Malpighiales;Salicaceae;Saliceae;Populus;Populus trichocarpa
Roots	comp83588_c0_seq5	comp83588_c0	987	747	6.39375	5.31661	Control	0.0801204	1.2026	1.27857	0.999367	99.76	0	1622	3247	76.78	SapurV1A.0139s0120.1.p	0	831	100	transmembrane protein 8B	0	PF12036	PTHR14319:SF3	0	0	0	0	Eukaryota	Viridiplantae	Streptophyta	Saliceae	Salix	Salix purpurea	Eukaryota;Viridiplantae;Streptophyta;Streptophytina;Embryophyta;Tracheophyta;Euphyllophyta;Spermatophyta;Magnoliophyta;Mesangiospermae;eudicotyledons;Gunneridae;Pentapetalae;rosids;fabi ds;Malpighiales;Salicaceae;Saliceae;Salix;Salix purpurea
Roots	comp87019_c0_seq6	comp87019_c0	1525	1148	6.40375	5.28111	Control	0.0837086	1.21258	1.2863	0.977477	99.89	0	1892	5022	56.87	SapurV1A.0196s0330.1.p	0	952	100	Est1 DNA/RNA-binding domain protein	0	PF10374	PTHR15696	0	0	0	0	Eukaryota	Viridiplantae	Streptophyta	Saliceae	Salix	Salix purpurea	Eukaryota;Viridiplantae;Streptophyta;Streptophytina;Embryophyta;Tracheophyta;Euphyllophyta;Spermatophyta;Magnoliophyta;Mesangiospermae;eudicotyledons;Gunneridae;Pentapetalae;rosids;fabi ds;Malpighiales;Salicaceae;Saliceae;Salix;Salix purpurea
Roots	comp84787_c0_seq5	comp84787_c0	196	389	2.51944	5.2388	Treatment	0.317928	2.07935	0.490907	0.977276	99.54	4e-155	448	1729	37.65	SapurV1A.1111s0030.1.p	0	221	98.19	60S ribosomal protein L10	GO:0003735;GO:0005840;GO:0006412	PF00252	PTHR11726	0	0	K02866	KOG0857	Eukaryota	Viridiplantae	Streptophyta	Saliceae	Salix	Salix purpurea	Eukaryota;Viridiplantae;Streptophyta;Streptophytina;Embryophyta;Tracheophyta;Euphyllophyta;Spermatophyta;Magnoliophyta;Mesangiospermae;eudicotyledons;Gunneridae;Pentapetalae;rosids;fabi ds;Malpighiales;Salicaceae;Saliceae;Salix;Salix purpurea
Roots	comp93887_c0_seq53	comp93887_c0	102	469	1.32875	5.21914	Treatment	0.594156	3.92786	0.235554	0.999948	95.01	0	672	2087	49.02	SapurV1A.0685s0040.1.p	0	341	100	NAC domain protein	GO:0003677;GO:0006355	PF02365	0	0	0	0	0	Eukaryota	Viridiplantae	Streptophyta	Saliceae	Salix	Salix purpurea	Eukaryota;Viridiplantae;Streptophyta;Streptophytina;Embryophyta;Tracheophyta;Euphyllophyta;Spermatophyta;Magnoliophyta;Mesangiospermae;eudicotyledons;Gunneridae;Pentapetalae;rosids;fabi ds;Malpighiales;Salicaceae;Saliceae;Salix;Salix purpurea
Roots	comp88673_c0_seq10	comp88673_c0	404	623	3.10506	5.21542	Treatment	0.225218	1.67965	0.623713	0.999989	100	0	717	2776	37.5	SapurV1A.0041s0220.1.p	0	347	100	ubiquitin fusion degradation protein	GO:0006511	PF03152	PTHR12555	0	0	0	KOG1816	Eukaryota	Viridiplantae	Streptophyta	Saliceae	Salix	Salix purpurea	Eukaryota;Viridiplantae;Streptophyta;Streptophytina;Embryophyta;Tracheophyta;Euphyllophyta;Spermatophyta;Magnoliophyta;Mesangiospermae;eudicotyledons;Gunneridae;Pentapetalae;rosids;fabi ds;Malpighiales;Salicaceae;Saliceae;Salix;Salix purpurea
Roots	comp91436_c1_seq4	comp91436_c1	554	404	6.47418	5.20761	Control	0.0945462	1.24321	1.32263	0.973615	97.81	1e-96	302	1790	38.21	SapurV1A.0423s0060.1.p	0	319	71.47	late embryogenesis abundant protein	0	PF03168	0	0	0	0	0	Eukaryota	Viridiplantae	Streptophyta	Saliceae	Salix	Salix purpurea	Eukaryota;Viridiplantae;Streptophyta;Streptophytina;Embryophyta;Tracheophyta;Euphyllophyta;Spermatophyta;Magnoliophyta;Mesangiospermae;eudicotyledons;Gunneridae;Pentapetalae;rosids;fabi ds;Malpighiales;Salicaceae;Saliceae;Salix;Salix purpurea
Roots	comp77805_c0_seq1	comp77805_c0	238	338	3.30777	5.17064	Treatment	0.19401	1.56318	0.676569	1	100	3e-28	109	1520	10.46	SapurV1A.0621s0110.1.p	0	66	80.3	40S ribosomal protein S28	GO:0003735;GO:0005622;GO:0005840;GO:0006412	PF01200	PTHR10769	0	0	K02979	KOG3502	Eukaryota	Viridiplantae	Streptophyta	Saliceae	Salix	Salix purpurea	Eukaryota;Viridiplantae;Streptophyta;Streptophytina;Embryophyta;Tracheophyta;Euphyllophyta;Spermatophyta;Magnoliophyta;Mesangiospermae;eudicotyledons;Gunneridae;Pentapetalae;rosids;fabi ds;Malpighiales;Salicaceae;Saliceae;Salix;Salix purpurea
Roots	comp94449_c0_seq6	comp94449_c0	669	420	7.44877	5.15109	Control	0.160186	1.44606	1.52882	0.999956	99.8	0	971	1892	80.87	SapurV1A.0918s0210.1.p	0	1639	31.12	mediator of RNA polymerase II transcription subunit 13	0	0	PTHR12950:SF18	0	0	0	0	Eukaryota	Viridiplantae	Streptophyta	Saliceae	Salix	Salix purpurea	Eukaryota;Viridiplantae;Streptophyta;Streptophytina;Embryophyta;Tracheophyta;Euphyllophyta;Spermatophyta;Magnoliophyta;Mesangiospermae;eudicotyledons;Gunneridae;Pentapetalae;rosids;fabi ds;Malpighiales;Salicaceae;Saliceae;Salix;Salix purpurea
Roots	comp75066_c0_seq1	comp75066_c0	245	110	9.96765	5.14191	Control	0.287469	1.93851	2.09826	0.982444	98.55	3e-39	142	497	41.65	SapurV1A.0987s0070.1.p	0	607	11.37	plant intracellular Ras-group-related LRR protein, putative	GO:0005515	PF00560	PTHR23155:SF267	0	0	0	KOG0472	Eukaryota	Viridiplantae	Streptophyta	Saliceae	Salix	Salix purpurea	Eukaryota;Viridiplantae;Streptophyta;Streptophytina;Embryophyta;Tracheophyta;Euphyllophyta;Spermatophyta;Magnoliophyta;Mesangiospermae;eudicotyledons;Gunneridae;Pentapetalae;rosids;fabi ds;Malpighiales;Salicaceae;Saliceae;Salix;Salix purpurea
Roots	comp94405_c0_seq10	comp94405_c0	9	49	0.860353	5.13046	Treatment	0.775479	5.9632	0.176832	0.999996	0	0	0	0	0	0	0	0	0	0	0	0	0	0	0	0	0	0	0	0	0	0	0	0
Roots	comp87016_c0_seq5	comp87016_c0	145	292	2.43946	5.12383	Treatment	0.322301	2.1004	0.486662	0.998082	98.77	8e-49	166	1326	18.33	SapurV1A.0004s0230.1.p	0	126	64.29	transmembrane protein, putative	0	0	0	0	0	0	0	Eukaryota	Viridiplantae	Streptophyta	Saliceae	Salix	Salix purpurea	Eukaryota;Viridiplantae;Streptophyta;Streptophytina;Embryophyta;Tracheophyta;Euphyllophyta;Spermatophyta;Magnoliophyta;Mesangiospermae;eudicotyledons;Gunneridae;Pentapetalae;rosids;fabi ds;Malpighiales;Salicaceae;Saliceae;Salix;Salix purpurea
Roots	comp93307_c0_seq1	comp93307_c0	566	401	6.41025	5.09225	Control	0.0999654	1.25883	1.34511	0.998419	98.53	1e-36	147	1827	11.17	SapurV1A.0432s0230.1.p	0	822	8.27	vacuolar proton ATPase a3	GO:0015078;GO:0015991;GO:0033177	PF01496	PTHR11629:SF11	0	3.6.3.14	K02154	KOG2189	Eukaryota	Viridiplantae	Streptophyta	Saliceae	Salix	Salix purpurea	Eukaryota;Viridiplantae;Streptophyta;Streptophytina;Embryophyta;Tracheophyta;Euphyllophyta;Spermatophyta;Magnoliophyta;Mesangiospermae;eudicotyledons;Gunneridae;Pentapetalae;rosids;fabi ds;Malpighiales;Salicaceae;Saliceae;Salix;Salix purpurea
Roots	comp94382_c0_seq5	comp94382_c0	944	671	6.59103	5.08809	Control	0.112398	1.29538	1.35717	0.999996	97.85	0	1656	3062	86.71	SapurV1A.0123s0060.1.p	0	1292	68.5	GYF domain protein	GO:0005515	PF02213	PTHR14445:SF25	0	0	0	0	Eukaryota	Viridiplantae	Streptophyta	Saliceae	Salix	Salix purpurea	Eukaryota;Viridiplantae;Streptophyta;Streptophytina;Embryophyta;Tracheophyta;Euphyllophyta;Spermatophyta;Magnoliophyta;Mesangiospermae;eudicotyledons;Gunneridae;Pentapetalae;rosids;fabi ds;Malpighiales;Salicaceae;Saliceae;Salix;Salix purpurea
Roots	comp92651_c0_seq90	comp92651_c0	40	120	1.53555	5.06564	Treatment	0.51837	3.29891	0.322729	0.999687	97.53	2e-11	62.4	546	44.51	SapurV1A.0042s0450.1.p	0	387	20.93	protein phosphatase 2C	GO:0003824	PF00481	PTHR13832:SF186	0	0	0	KOG0698	Eukaryota	Viridiplantae	Streptophyta	Saliceae	Salix	Salix purpurea	Eukaryota;Viridiplantae;Streptophyta;Streptophytina;Embryophyta;Tracheophyta;Euphyllophyta;Spermatophyta;Magnoliophyta;Mesangiospermae;eudicotyledons;Gunneridae;Pentapetalae;rosids;fabi ds;Malpighiales;Salicaceae;Saliceae;Salix;Salix purpurea
Roots	comp82083_c0_seq1	comp82083_c0	185	272	3.17447	5.0497	Treatment	0.201594	1.59072	0.659348	0.999956	100	2e-79	245	1248	32.21	SapurV1A.0052s0100.1.p	0	134	100	GATA transcription factor, putative	GO:0003700;GO:0006355;GO:0008270;GO:0043565	PF00320	0	0	0	0	0	Eukaryota	Viridiplantae	Streptophyta	Saliceae	Salix	Salix purpurea	Eukaryota;Viridiplantae;Streptophyta;Streptophytina;Embryophyta;Tracheophyta;Euphyllophyta;Spermatophyta;Magnoliophyta;Mesangiospermae;eudicotyledons;Gunneridae;Pentapetalae;rosids;fabi ds;Malpighiales;Salicaceae;Saliceae;Salix;Salix purpurea
Roots	comp89658_c0_seq31	comp89658_c0	393	516	3.54306	5.02793	Treatment	0.152011	1.41909	0.74316	0.999999	100	5e-41	147	2377	9.09	SapurV1A.0737s0070.1.p	0	72	100	transmembrane protein, putative	0	0	0	0	0	0	0	Eukaryota	Viridiplantae	Streptophyta	Saliceae	Salix	Salix purpurea	Eukaryota;Viridiplantae;Streptophyta;Streptophytina;Embryophyta;Tracheophyta;Euphyllophyta;Spermatophyta;Magnoliophyta;Mesangiospermae;eudicotyledons;Gunneridae;Pentapetalae;rosids;fabi ds;Malpighiales;Salicaceae;Saliceae;Salix;Salix purpurea
Roots	comp92302_c1_seq6	comp92302_c1	22	287	0.30439	5.02543	Treatment	1.21774	16.5099	0.0665345	0.975834	98.88	0	558	1319	61.18	SapurV1A.0623s0120.1.p	0	444	60.59	triacylglycerol lipase, putative	GO:0004806;GO:0006629	PF01764	PTHR10992:SF274	0	0	0	KOG4569	Eukaryota	Viridiplantae	Streptophyta	Saliceae	Salix	Salix purpurea	Eukaryota;Viridiplantae;Streptophyta;Streptophytina;Embryophyta;Tracheophyta;Euphyllophyta;Spermatophyta;Magnoliophyta;Mesangiospermae;eudicotyledons;Gunneridae;Pentapetalae;rosids;fabi ds;Malpighiales;Salicaceae;Saliceae;Salix;Salix purpurea
Roots	comp96778_c0_seq1	comp96778_c0	110	50	9.90222	5.00171	Control	0.296614	1.97977	2.11427	1	100	5e-16	69.7	234	64.1	SapurV1A.1014s0010.1.p	0	124	40.32	transmembrane protein, putative	0	0	0	0	0	0	0	Eukaryota	Viridiplantae	Streptophyta	Saliceae	Salix	Salix purpurea	Eukaryota;Viridiplantae;Streptophyta;Streptophytina;Embryophyta;Tracheophyta;Euphyllophyta;Spermatophyta;Magnoliophyta;Mesangiospermae;eudicotyledons;Gunneridae;Pentapetalae;rosids;fabi ds;Malpighiales;Salicaceae;Saliceae;Salix;Salix purpurea
Roots	comp87956_c0_seq6	comp87956_c0	42	96	2.037	4.99914	Treatment	0.389904	2.45417	0.4251	0.98035	98.75	2e-35	125	447	53.69	SapurV1A.0048s0060.1.p	0	196	40.82	iron donor protein CyaY	0	PF01491	PTHR16821	0	0	0	KOG3413	Eukaryota	Viridiplantae	Streptophyta	Saliceae	Salix	Salix purpurea	Eukaryota;Viridiplantae;Streptophyta;Streptophytina;Embryophyta;Tracheophyta;Euphyllophyta;Spermatophyta;Magnoliophyta;Mesangiospermae;eudicotyledons;Gunneridae;Pentapetalae;rosids;fabi ds;Malpighiales;Salicaceae;Saliceae;Salix;Salix purpurea
Roots	comp94526_c0_seq15	comp94526_c0	251	349	3.23636	4.98003	Treatment	0.187175	1.53878	0.688527	0.999908	97.44	2e-103	323	1623	28.84	SapurV1A.0206s0400.3.p	0	453	34.44	actin-related protein ARP3 subunit	GO:0003779;GO:0005524;GO:0005856;GO:0030833	PF00022	PTHR11937:SF31	0	0	0	KOG0678	Eukaryota	Viridiplantae	Streptophyta	Saliceae	Salix	Salix purpurea	Eukaryota;Viridiplantae;Streptophyta;Streptophytina;Embryophyta;Tracheophyta;Euphyllophyta;Spermatophyta;Magnoliophyta;Mesangiospermae;eudicotyledons;Gunneridae;Pentapetalae;rosids;fabi ds;Malpighiales;Salicaceae;Saliceae;Salix;Salix purpurea
Roots	comp94131_c0_seq7	comp94131_c0	805	564	6.44739	4.9781	Control	0.11232	1.29515	1.37098	0.962279	100	0	1049	2625	66.97	SapurV1A.0023s1040.1.p	0	845	69.35	MAP kinase phosphatase	GO:0006470;GO:0008138	PF00782	PTHR10159:SF122	0	0	0	KOG1716	Eukaryota	Viridiplantae	Streptophyta	Saliceae	Salix	Salix purpurea	Eukaryota;Viridiplantae;Streptophyta;Streptophytina;Embryophyta;Tracheophyta;Euphyllophyta;Spermatophyta;Magnoliophyta;Mesangiospermae;eudicotyledons;Gunneridae;Pentapetalae;rosids;fabi ds;Malpighiales;Salicaceae;Saliceae;Salix;Salix purpurea
Roots	comp64806_c0_seq1	comp64806_c0	202	135	6.78677	4.97038	Control	0.135273	1.36544	1.43592	0.999213	100	4e-18	81.6	628	33.92	SapurV1A.4259s0010.1.p	0	296	23.99	alba DNA/RNA-binding protein	GO:0003676	PF01918	PTHR13516	0	0	0	KOG2567	Eukaryota	Viridiplantae	Streptophyta	Saliceae	Salix	Salix purpurea	Eukaryota;Viridiplantae;Streptophyta;Streptophytina;Embryophyta;Tracheophyta;Euphyllophyta;Spermatophyta;Magnoliophyta;Mesangiospermae;eudicotyledons;Gunneridae;Pentapetalae;rosids;fabi ds;Malpighiales;Salicaceae;Saliceae;Salix;Salix purpurea
Roots	comp89665_c0_seq4	comp89665_c0	138	248	2.49615	4.90579	Treatment	0.293439	1.96535	0.534196	1	0	0	0	0	0	0	0	0	0	0	0	0	0	0	0	0	0	0	0	0	0	0	0	0
Roots	comp92240_c1_seq11	comp92240_c1	552	708	3.53735	4.90133	Treatment	0.141635	1.38559	0.754695	0.995166	95.4	1e-149	460	3358	21.17	SapurV1A.0268s0250.1.p	0	450	52	U6 snRNA phosphodiesterase	GO:0003735;GO:0005622;GO:0005840;GO:0006412;GO:0005515	PF09749;PF01599;PF00240	PTHR10666	0	0	K02977	KOG3102	Eukaryota	Viridiplantae	Streptophyta	Saliceae	Salix	Salix purpurea	Eukaryota;Viridiplantae;Streptophyta;Streptophytina;Embryophyta;Tracheophyta;Euphyllophyta;Spermatophyta;Magnoliophyta;Mesangiospermae;eudicotyledons;Gunneridae;Pentapetalae;rosids;fabi ds;Malpighiales;Salicaceae;Saliceae;Salix;Salix purpurea
Roots	comp94601_c0_seq2	comp94601_c0	604	378	7.13315	4.88739	Control	0.164204	1.4595	1.54224	0.999486	100	3e-53	192	1795	15.54	SapurV1A.0332s0110.1.p	0	507	18.34	AFG1 family ATPase	GO:0005524	PF03969	PTHR12169	0	0	0	KOG2383	Eukaryota	Viridiplantae	Streptophyta	Saliceae	Salix	Salix purpurea	Eukaryota;Viridiplantae;Streptophyta;Streptophytina;Embryophyta;Tracheophyta;Euphyllophyta;Spermatophyta;Magnoliophyta;Mesangiospermae;eudicotyledons;Gunneridae;Pentapetalae;rosids;fabi ds;Malpighiales;Salicaceae;Saliceae;Salix;Salix purpurea
Roots	comp89414_c0_seq60	comp89414_c0	974	650	6.58049	4.88497	Control	0.129396	1.34709	1.43111	0.999358	99.5	0	1198	3091	58.82	SapurV1A.0338s0220.1.p	0	611	99.18	SEC14 cytosolic factor family protein	0	PF00650;PF03765	PTHR23324:SF5	0	0	0	KOG1471	Eukaryota	Viridiplantae	Streptophyta	Saliceae	Salix	Salix purpurea	Eukaryota;Viridiplantae;Streptophyta;Streptophytina;Embryophyta;Tracheophyta;Euphyllophyta;Spermatophyta;Magnoliophyta;Mesangiospermae;eudicotyledons;Gunneridae;Pentapetalae;rosids;fabi ds;Malpighiales;Salicaceae;Saliceae;Salix;Salix purpurea
Roots	comp94134_c2_seq5	comp94134_c2	14	51	1.49419	4.86474	Treatment	0.512654	3.25577	0.294401	0.987084	0	0	0	0	0	0	0	0	0	0	0	0	0	0	0	0	0	0	0	0	0	0	0	0
Roots	comp85335_c0_seq7	comp85335_c0	24	66	1.42281	4.84136	Treatment	0.53182	3.40267	0.318527	0.987967	99.05	8e-71	220	316	99.68	SapurV1A.0754s0030.1.p	0	394	26.65	pectinacetylesterase	0	PF03283	PTHR21562:SF1	0	0	0	KOG4287	Eukaryota	Viridiplantae	Streptophyta	Saliceae	Salix	Salix purpurea	Eukaryota;Viridiplantae;Streptophyta;Streptophytina;Embryophyta;Tracheophyta;Euphyllophyta;Spermatophyta;Magnoliophyta;Mesangiospermae;eudicotyledons;Gunneridae;Pentapetalae;rosids;fabi ds;Malpighiales;Salicaceae;Saliceae;Salix;Salix purpurea
Roots	comp90941_c4_seq11	comp90941_c4	7	98	0.444916	4.8355	Treatment	1.03616	10.8683	0.0841775	1	0	0	0	0	0	0	0	0	0	0	0	0	0	0	0	0	0	0	0	0	0	0	0	0
Roots	comp75581_c0_seq1	comp75581_c0	43	116	1.82805	4.82412	Treatment	0.42143	2.63894	0.376801	0.998711	0	0	0	0	0	0	0	0	0	0	0	0	0	0	0	0	0	0	0	0	0	0	0	0
Roots	comp62394_c1_seq1	comp62394_c1	121	64	8.58544	4.82303	Control	0.250443	1.78009	1.82948	0.989007	100	2e-69	229	307	99.67	SapurV1A.0006s1490.1.p	0	3596	2.84	WD repeat and FYVE domain protein	0	PF00400;PF02138	PTHR13743:SF19	0	0	0	KOG1788	Eukaryota	Viridiplantae	Streptophyta	Saliceae	Salix	Salix purpurea	Eukaryota;Viridiplantae;Streptophyta;Streptophytina;Embryophyta;Tracheophyta;Euphyllophyta;Spermatophyta;Magnoliophyta;Mesangiospermae;eudicotyledons;Gunneridae;Pentapetalae;rosids;fabi ds;Malpighiales;Salicaceae;Saliceae;Salix;Salix purpurea
Roots	comp92766_c2_seq12	comp92766_c2	169	517	1.69574	4.8012	Treatment	0.45199	2.83133	0.338443	0.982084	96.43	0	614	2504	36.78	SapurV1A.5059s0030.1.p	0	448	68.75	5'-adenylylsulfate reductase, putative	GO:0003824;GO:0008152	PF01507	0	0	0	0	KOG0189	Eukaryota	Viridiplantae	Streptophyta	Saliceae	Salix	Salix purpurea	Eukaryota;Viridiplantae;Streptophyta;Streptophytina;Embryophyta;Tracheophyta;Euphyllophyta;Spermatophyta;Magnoliophyta;Mesangiospermae;eudicotyledons;Gunneridae;Pentapetalae;rosids;fabi ds;Malpighiales;Salicaceae;Saliceae;Salix;Salix purpurea
Roots	comp95045_c0_seq57	comp95045_c0	671	1332	2.17856	4.7866	Treatment	0.341857	2.19714	0.485545	1	88.62	0	1986	6417	61.57	Potri.016G018700.1	0	1324	100	NoDescription	0	0	0	0	0	0	KOG0962	Eukaryota	Viridiplantae	Streptophyta	Saliceae	Populus	Populus trichocarpa	Eukaryota;Viridiplantae;Streptophyta;Streptophytina;Embryophyta;Tracheophyta;Euphyllophyta;Spermatophyta;Magnoliophyta;Mesangiospermae;Eudicotyledons;Gunneridae;Pentapetalae;Rosids;Fabi ds;Malpighiales;Salicaceae;Saliceae;Populus;Populus trichocarpa
Roots	comp91743_c2_seq19	comp91743_c2	91	183	2.11976	4.77226	Treatment	0.352437	2.25132	0.47294	1	100	7e-34	122	892	20.18	SapurV1A.0249s0100.2.p	0	72	83.33	DNA-directed RNA polymerase I, II	GO:0003677;GO:0003899;GO:0006351	PF01194	PTHR23413	0	0	K03007	KOG3497	Eukaryota	Viridiplantae	Streptophyta	Saliceae	Salix	Salix purpurea	Eukaryota;Viridiplantae;Streptophyta;Streptophytina;Embryophyta;Tracheophyta;Euphyllophyta;Spermatophyta;Magnoliophyta;Mesangiospermae;eudicotyledons;Gunneridae;Pentapetalae;rosids;fabi ds;Malpighiales;Salicaceae;Saliceae;Salix;Salix purpurea
Roots	comp94839_c1_seq4	comp94839_c1	529	356	6.40022	4.76857	Control	0.127807	1.34217	1.42767	0.999461	98.15	3e-134	397	1730	46.47	SapurV1A.0604s0270.5.p	0	271	100	RNA recognition motif 1 in vertebrate serine/arginine-rich splicing factor	GO:0003676	PF00076	PTHR10548	0	0	K12890	KOG0105	Eukaryota	Viridiplantae	Streptophyta	Saliceae	Salix	Salix purpurea	Eukaryota;Viridiplantae;Streptophyta;Streptophytina;Embryophyta;Tracheophyta;Euphyllophyta;Spermatophyta;Magnoliophyta;Mesangiospermae;eudicotyledons;Gunneridae;Pentapetalae;rosids;fabi ds;Malpighiales;Salicaceae;Saliceae;Salix;Salix purpurea
Roots	comp94626_c0_seq14	comp94626_c0	120	74	6.89293	4.76048	Control	0.160753	1.44795	1.55736	0.986823	100	3e-21	90.5	361	51.52	SapurV1A.0069s0420.1.p	0	674	9.2	paramyosin, putative	0	0	0	0	0	0	0	Eukaryota	Viridiplantae	Streptophyta	Saliceae	Salix	Salix purpurea	Eukaryota;Viridiplantae;Streptophyta;Streptophytina;Embryophyta;Tracheophyta;Euphyllophyta;Spermatophyta;Magnoliophyta;Mesangiospermae;eudicotyledons;Gunneridae;Pentapetalae;rosids;fabi ds;Malpighiales;Salicaceae;Saliceae;Salix;Salix purpurea
Roots	comp95390_c0_seq23	comp95390_c0	24	140	0.979411	4.73899	Treatment	0.684721	4.83861	0.188469	0.961773	68.75	3e-06	48.1	690	13.91	SapurV1A.0769s0060.1.p	0	292	10.96	prolyl 4-hydroxylase alpha subunit, putative	GO:0016491	PF03171	PTHR10869	0	1.14.11.2	K00472	KOG1591	Eukaryota	Viridiplantae	Streptophyta	Saliceae	Salix	Salix purpurea	Eukaryota;Viridiplantae;Streptophyta;Streptophytina;Embryophyta;Tracheophyta;Euphyllophyta;Spermatophyta;Magnoliophyta;Mesangiospermae;eudicotyledons;Gunneridae;Pentapetalae;rosids;fabi ds;Malpighiales;Salicaceae;Saliceae;Salix;Salix purpurea
Roots	comp92706_c0_seq24	comp92706_c0	377	644	2.61566	4.7385	Treatment	0.258061	1.81159	0.57257	0.997988	100	7e-169	508	3138	24	SapurV1A.0191s0370.1.p	0	461	54.45	amino acid transporter	0	PF01490	PTHR22950	0	0	0	KOG1305	Eukaryota	Viridiplantae	Streptophyta	Saliceae	Salix	Salix purpurea	Eukaryota;Viridiplantae;Streptophyta;Streptophytina;Embryophyta;Tracheophyta;Euphyllophyta;Spermatophyta;Magnoliophyta;Mesangiospermae;eudicotyledons;Gunneridae;Pentapetalae;rosids;fabi ds;Malpighiales;Salicaceae;Saliceae;Salix;Salix purpurea
Roots	comp91033_c0_seq50	comp91033_c0	532	687	3.2822	4.71872	Treatment	0.15766	1.43767	0.739641	0.9565	100	2e-89	291	3389	13.72	SapurV1A.0781s0020.2.p	0	238	65.13	neoxanthin synthase	0	0	0	0	0	0	0	Eukaryota	Viridiplantae	Streptophyta	Saliceae	Salix	Salix purpurea	Eukaryota;Viridiplantae;Streptophyta;Streptophytina;Embryophyta;Tracheophyta;Euphyllophyta;Spermatophyta;Magnoliophyta;Mesangiospermae;eudicotyledons;Gunneridae;Pentapetalae;rosids;fabi ds;Malpighiales;Salicaceae;Saliceae;Salix;Salix purpurea
Roots	comp91039_c3_seq16	comp91039_c3	169	558	1.56683	4.71739	Treatment	0.478681	3.01079	0.314707	0.994786	99.04	1e-141	427	2744	22.74	SapurV1A.0335s0120.2.p	0	270	77.04	S-adenosylmethionine-dependent methyltransferase	GO:0008152;GO:0008168	PF08241	PTHR10108:SF157	0	0	0	0	Eukaryota	Viridiplantae	Streptophyta	Saliceae	Salix	Salix purpurea	Eukaryota;Viridiplantae;Streptophyta;Streptophytina;Embryophyta;Tracheophyta;Euphyllophyta;Spermatophyta;Magnoliophyta;Mesangiospermae;eudicotyledons;Gunneridae;Pentapetalae;rosids;fabi ds;Malpighiales;Salicaceae;Saliceae;Salix;Salix purpurea
Roots	comp86703_c1_seq24	comp86703_c1	73	196	1.69872	4.70259	Treatment	0.442215	2.76831	0.366092	0.970297	99.54	4e-150	428	968	67.87	SapurV1A.0174s0170.1.p	0	281	77.94	zinc finger constans-like protein	GO:0005515	PF06203	0	0	0	0	0	Eukaryota	Viridiplantae	Streptophyta	Saliceae	Salix	Salix purpurea	Eukaryota;Viridiplantae;Streptophyta;Streptophytina;Embryophyta;Tracheophyta;Euphyllophyta;Spermatophyta;Magnoliophyta;Mesangiospermae;eudicotyledons;Gunneridae;Pentapetalae;rosids;fabi ds;Malpighiales;Salicaceae;Saliceae;Salix;Salix purpurea
Roots	comp78332_c0_seq1	comp78332_c0	256	167	6.49208	4.69917	Control	0.140363	1.38154	1.4708	0.96809	87.59	7e-138	429	824	99.76	SapurV1A.0448s0100.1.p	0	1626	16.79	BAH and TFIIS domain protein	GO:0003677;GO:0005634;GO:0006351;GO:0030528	PF01426;PF08711	PTHR15141:SF6	0	0	0	KOG1886	Eukaryota	Viridiplantae	Streptophyta	Saliceae	Salix	Salix purpurea	Eukaryota;Viridiplantae;Streptophyta;Streptophytina;Embryophyta;Tracheophyta;Euphyllophyta;Spermatophyta;Magnoliophyta;Mesangiospermae;eudicotyledons;Gunneridae;Pentapetalae;rosids;fabi ds;Malpighiales;Salicaceae;Saliceae;Salix;Salix purpurea
Roots	comp90811_c2_seq59	comp90811_c2	26	103	1.2759	4.69294	Treatment	0.56563	3.67815	0.262547	0.999309	99.35	2e-95	293	505	92.08	SapurV1A.0159s0250.1.p	0	620	25	peptide transporter PTR	GO:0005215;GO:0006857;GO:0016020	PF00854	PTHR11654:SF56	0	0	0	KOG1237	Eukaryota	Viridiplantae	Streptophyta	Saliceae	Salix	Salix purpurea	Eukaryota;Viridiplantae;Streptophyta;Streptophytina;Embryophyta;Tracheophyta;Euphyllophyta;Spermatophyta;Magnoliophyta;Mesangiospermae;eudicotyledons;Gunneridae;Pentapetalae;rosids;fabi ds;Malpighiales;Salicaceae;Saliceae;Salix;Salix purpurea
Roots	comp94742_c0_seq10	comp94742_c0	111	238	2.10837	4.69097	Treatment	0.347316	2.22493	0.461388	0.973323	100	6e-05	46.2	1176	5.87	SapurV1A.0114s0420.1.p	0	1005	2.29	E3 ubiquitin-protein ligase UPL6	GO:0005622;GO:0006464;GO:0016881	PF00632	PTHR11254:SF106	0	0	0	KOG0942	Eukaryota	Viridiplantae	Streptophyta	Saliceae	Salix	Salix purpurea	Eukaryota;Viridiplantae;Streptophyta;Streptophytina;Embryophyta;Tracheophyta;Euphyllophyta;Spermatophyta;Magnoliophyta;Mesangiospermae;eudicotyledons;Gunneridae;Pentapetalae;rosids;fabi ds;Malpighiales;Salicaceae;Saliceae;Salix;Salix purpurea
Roots	comp89808_c0_seq1	comp89808_c0	1770	1313	5.78029	4.69075	Control	0.0907069	1.23227	1.30145	1	99.9	0	2023	6490	48.35	SapurV1A.2217s0030.1.p	0	1969	53.12	nucleoporin NUP188-like protein	0	PF11894	0	0	0	0	KOG4833	Eukaryota	Viridiplantae	Streptophyta	Saliceae	Salix	Salix purpurea	Eukaryota;Viridiplantae;Streptophyta;Streptophytina;Embryophyta;Tracheophyta;Euphyllophyta;Spermatophyta;Magnoliophyta;Mesangiospermae;eudicotyledons;Gunneridae;Pentapetalae;rosids;fabi ds;Malpighiales;Salicaceae;Saliceae;Salix;Salix purpurea
Roots	comp91413_c1_seq6	comp91413_c1	423	551	3.35618	4.68393	Treatment	0.144766	1.39562	0.746989	0.988496	99.77	0	795	2724	47.25	SapurV1A.0273s0170.1.p	0	429	100	GTP-binding protein ERG	GO:0005525;GO:0005622	PF01926	PTHR11649:SF39	0	0	0	KOG1423	Eukaryota	Viridiplantae	Streptophyta	Saliceae	Salix	Salix purpurea	Eukaryota;Viridiplantae;Streptophyta;Streptophytina;Embryophyta;Tracheophyta;Euphyllophyta;Spermatophyta;Magnoliophyta;Mesangiospermae;eudicotyledons;Gunneridae;Pentapetalae;rosids;fabi ds;Malpighiales;Salicaceae;Saliceae;Salix;Salix purpurea
Roots	comp89858_c0_seq9	comp89858_c0	204	379	2.33303	4.66564	Treatment	0.300991	1.99982	0.527982	0.977007	90.06	0	932	1888	81.51	SapurV1A.0841s0020.1.p	0	462	100	aspartyl aminopeptidase	GO:0004177;GO:0006508;GO:0008270	PF02127	PTHR10761	0	0	0	KOG2596	Eukaryota	Viridiplantae	Streptophyta	Saliceae	Salix	Salix purpurea	Eukaryota;Viridiplantae;Streptophyta;Streptophytina;Embryophyta;Tracheophyta;Euphyllophyta;Spermatophyta;Magnoliophyta;Mesangiospermae;eudicotyledons;Gunneridae;Pentapetalae;rosids;fabi ds;Malpighiales;Salicaceae;Saliceae;Salix;Salix purpurea
Roots	comp63953_c0_seq1	comp63953_c0	110	65	7.31811	4.6638	Control	0.195659	1.56913	1.64303	0.999583	100	2e-37	137	323	99.38	SapurV1A.0006s1490.1.p	0	3596	2.98	WD repeat and FYVE domain protein	0	PF00400;PF02138	PTHR13743:SF19	0	0	0	KOG1788	Eukaryota	Viridiplantae	Streptophyta	Saliceae	Salix	Salix purpurea	Eukaryota;Viridiplantae;Streptophyta;Streptophytina;Embryophyta;Tracheophyta;Euphyllophyta;Spermatophyta;Magnoliophyta;Mesangiospermae;eudicotyledons;Gunneridae;Pentapetalae;rosids;fabi ds;Malpighiales;Salicaceae;Saliceae;Salix;Salix purpurea
Roots	comp55664_c0_seq1	comp55664_c0	126	266	2.06807	4.6556	Treatment	0.35241	2.25118	0.464441	0.999577	98.38	1e-171	493	1331	69.65	SapurV1A.0945s0080.1.p	0	427	72.37	elongation factor 1-gamma 1	GO:0003746;GO:0005853;GO:0006414;GO:0005515	PF00043;PF00647;PF02798	PTHR11260:SF7	0	0	0	KOG1627	Eukaryota	Viridiplantae	Streptophyta	Saliceae	Salix	Salix purpurea	Eukaryota;Viridiplantae;Streptophyta;Streptophytina;Embryophyta;Tracheophyta;Euphyllophyta;Spermatophyta;Magnoliophyta;Mesangiospermae;eudicotyledons;Gunneridae;Pentapetalae;rosids;fabi ds;Malpighiales;Salicaceae;Saliceae;Salix;Salix purpurea
Roots	comp91506_c2_seq15	comp91506_c2	190	485	1.72493	4.6536	Treatment	0.431018	2.69785	0.383968	1	100	2e-127	385	2416	23.84	SapurV1A.0022s0080.2.p	0	241	79.67	endo-1,3-1,4-beta-D-glucanase, putative	GO:0016787	PF01738	PTHR17630:SF19	0	0	0	KOG3043	Eukaryota	Viridiplantae	Streptophyta	Saliceae	Salix	Salix purpurea	Eukaryota;Viridiplantae;Streptophyta;Streptophytina;Embryophyta;Tracheophyta;Euphyllophyta;Spermatophyta;Magnoliophyta;Mesangiospermae;eudicotyledons;Gunneridae;Pentapetalae;rosids;fabi ds;Malpighiales;Salicaceae;Saliceae;Salix;Salix purpurea
Roots	comp87056_c0_seq1	comp87056_c0	678	524	5.42988	4.63103	Control	0.0691128	1.1725	1.24677	0.996012	99.8	0	1005	2620	57.82	SapurV1A.0378s0120.1.p	0	505	100	transcription factor bHLH3	GO:0006355;GO:0030528	PF00010	PTHR11514:SF7	0	0	0	KOG4029	Eukaryota	Viridiplantae	Streptophyta	Saliceae	Salix	Salix purpurea	Eukaryota;Viridiplantae;Streptophyta;Streptophytina;Embryophyta;Tracheophyta;Euphyllophyta;Spermatophyta;Magnoliophyta;Mesangiospermae;eudicotyledons;Gunneridae;Pentapetalae;rosids;fabi ds;Malpighiales;Salicaceae;Saliceae;Salix;Salix purpurea
Roots	comp93797_c0_seq22	comp93797_c0	62	656	0.508091	4.62405	Treatment	0.959082	9.10084	0.098434	0.97235	100	0	703	3435	32.66	SapurV1A.0008s0240.1.p	0	374	100	uroporphyrinogen-III C-methyltransferase	GO:0008152;GO:0008168	PF00590	PTHR21091:SF16	0	0	0	KOG1527	Eukaryota	Viridiplantae	Streptophyta	Saliceae	Salix	Salix purpurea	Eukaryota;Viridiplantae;Streptophyta;Streptophytina;Embryophyta;Tracheophyta;Euphyllophyta;Spermatophyta;Magnoliophyta;Mesangiospermae;eudicotyledons;Gunneridae;Pentapetalae;rosids;fabi ds;Malpighiales;Salicaceae;Saliceae;Salix;Salix purpurea
Roots	comp92276_c0_seq8	comp92276_c0	77	170	2.11744	4.60774	Treatment	0.337676	2.17609	0.457432	0.987435	100	1e-119	349	860	57.91	SapurV1A.0825s0100.1.p	0	285	58.25	isoamyl acetate-hydrolyzing esterase, putative	GO:0006629;GO:0016788	PF00657	PTHR14209	0	0	0	KOG3035	Eukaryota	Viridiplantae	Streptophyta	Saliceae	Salix	Salix purpurea	Eukaryota;Viridiplantae;Streptophyta;Streptophytina;Embryophyta;Tracheophyta;Euphyllophyta;Spermatophyta;Magnoliophyta;Mesangiospermae;eudicotyledons;Gunneridae;Pentapetalae;rosids;fabi ds;Malpighiales;Salicaceae;Saliceae;Salix;Salix purpurea
Roots	comp90344_c1_seq4	comp90344_c1	92	151	2.55012	4.5971	Treatment	0.255924	1.8027	0.585342	0.999832	77.55	1e-19	85.1	760	19.34	Potri.008G168600.1	0	159	30.82	NoDescription	GO:0003735;GO:0006412;GO:0005622;GO:0005840	PF01929	PTHR11127	0	0	K02875	KOG3421	Eukaryota	Viridiplantae	Streptophyta	Saliceae	Populus	Populus trichocarpa	Eukaryota;Viridiplantae;Streptophyta;Streptophytina;Embryophyta;Tracheophyta;Euphyllophyta;Spermatophyta;Magnoliophyta;Mesangiospermae;Eudicotyledons;Gunneridae;Pentapetalae;Rosids;Fabi ds;Malpighiales;Salicaceae;Saliceae;Populus;Populus trichocarpa
Roots	comp82398_c0_seq15	comp82398_c0	458	651	3.00607	4.55505	Treatment	0.180494	1.51528	0.683472	0.974066	98.81	3e-49	174	3321	7.59	SapurV1A.0035s0800.1.p	0	149	56.38	ubiquitin-conjugating enzyme E2	GO:0016881	PF00179	PTHR24068	0	6.3.2.19	K06689	KOG0417	Eukaryota	Viridiplantae	Streptophyta	Saliceae	Salix	Salix purpurea	Eukaryota;Viridiplantae;Streptophyta;Streptophytina;Embryophyta;Tracheophyta;Euphyllophyta;Spermatophyta;Magnoliophyta;Mesangiospermae;eudicotyledons;Gunneridae;Pentapetalae;rosids;fabi ds;Malpighiales;Salicaceae;Saliceae;Salix;Salix purpurea
Roots	comp94360_c1_seq19	comp94360_c1	251	476	2.2445	4.51149	Treatment	0.303202	2.01003	0.515967	0.999975	98.79	2e-109	341	2435	20.33	SapurV1A.0451s0160.1.p	0	307	53.75	plant-specific domain TIGR01615 family protein, putative	0	PF04720	0	0	0	0	0	Eukaryota	Viridiplantae	Streptophyta	Saliceae	Salix	Salix purpurea	Eukaryota;Viridiplantae;Streptophyta;Streptophytina;Embryophyta;Tracheophyta;Euphyllophyta;Spermatophyta;Magnoliophyta;Mesangiospermae;eudicotyledons;Gunneridae;Pentapetalae;rosids;fabi ds;Malpighiales;Salicaceae;Saliceae;Salix;Salix purpurea
Roots	comp56910_c0_seq1	comp56910_c0	75	41	7.58941	4.5098	Control	0.226051	1.68287	1.78083	0.995028	100	2e-40	144	210	98.57	SapurV1A.0078s0020.1.p	0	1089	6.34	CC-NBS-LRR resistance protein	GO:0005524;GO:0006915	PF00931	PTHR23155	0	0	0	KOG4658	Eukaryota	Viridiplantae	Streptophyta	Saliceae	Salix	Salix purpurea	Eukaryota;Viridiplantae;Streptophyta;Streptophytina;Embryophyta;Tracheophyta;Euphyllophyta;Spermatophyta;Magnoliophyta;Mesangiospermae;eudicotyledons;Gunneridae;Pentapetalae;rosids;fabi ds;Malpighiales;Salicaceae;Saliceae;Salix;Salix purpurea
Roots	comp92443_c0_seq34	comp92443_c0	68	223	1.41408	4.4998	Treatment	0.50272	3.18214	0.320639	0.999441	87.91	0	516	1139	80.6	SapurV1A.0056s0710.1.p	0	292	92.12	male sterility MS5 family protein	GO:0005515	PF00515	PTHR23083:SF200	0	0	0	0	Eukaryota	Viridiplantae	Streptophyta	Saliceae	Salix	Salix purpurea	Eukaryota;Viridiplantae;Streptophyta;Streptophytina;Embryophyta;Tracheophyta;Euphyllophyta;Spermatophyta;Magnoliophyta;Mesangiospermae;eudicotyledons;Gunneridae;Pentapetalae;rosids;fabi ds;Malpighiales;Salicaceae;Saliceae;Salix;Salix purpurea
Roots	comp89348_c0_seq50	comp89348_c0	1181	824	5.7695	4.49617	Control	0.108296	1.2832	1.3783	0.979498	100	0	717	4236	24.36	SapurV1A.0517s0150.3.p	0	480	71.67	copine protein, putative	GO:0005515	PF00168;PF07002	PTHR10857	0	0	0	KOG1327	Eukaryota	Viridiplantae	Streptophyta	Saliceae	Salix	Salix purpurea	Eukaryota;Viridiplantae;Streptophyta;Streptophytina;Embryophyta;Tracheophyta;Euphyllophyta;Spermatophyta;Magnoliophyta;Mesangiospermae;eudicotyledons;Gunneridae;Pentapetalae;rosids;fabi ds;Malpighiales;Salicaceae;Saliceae;Salix;Salix purpurea
Roots	comp92790_c0_seq13	comp92790_c0	726	428	6.98493	4.49403	Control	0.191526	1.55427	1.64034	1	98.66	0	1150	2206	80.92	SapurV1A.0135s0340.1.p	0	1998	29.78	helicase/SANT-associated, DNA-binding protein, putative	0	PF07529	PTHR10799:SF217	0	0	0	0	Eukaryota	Viridiplantae	Streptophyta	Saliceae	Salix	Salix purpurea	Eukaryota;Viridiplantae;Streptophyta;Streptophytina;Embryophyta;Tracheophyta;Euphyllophyta;Spermatophyta;Magnoliophyta;Mesangiospermae;eudicotyledons;Gunneridae;Pentapetalae;rosids;fabi ds;Malpighiales;Salicaceae;Saliceae;Salix;Salix purpurea
Roots	comp92203_c1_seq37	comp92203_c1	850	676	5.11283	4.45899	Control	0.0594247	1.14663	1.21251	0.976748	100	4e-92	315	3511	14.1	SapurV1A.0072s0550.1.p	0	742	22.24	DNA methyltransferase, putative	0	0	PTHR23068	0	0	0	0	Eukaryota	Viridiplantae	Streptophyta	Saliceae	Salix	Salix purpurea	Eukaryota;Viridiplantae;Streptophyta;Streptophytina;Embryophyta;Tracheophyta;Euphyllophyta;Spermatophyta;Magnoliophyta;Mesangiospermae;eudicotyledons;Gunneridae;Pentapetalae;rosids;fabi ds;Malpighiales;Salicaceae;Saliceae;Salix;Salix purpurea
Roots	comp61860_c0_seq1	comp61860_c0	28	69	1.77703	4.44742	Treatment	0.398413	2.50272	0.40562	0.999999	0	0	0	0	0	0	0	0	0	0	0	0	0	0	0	0	0	0	0	0	0	0	0	0
Roots	comp53478_c0_seq1	comp53478_c0	133	58	9.13222	4.43438	Control	0.313743	2.05941	2.17048	0.995077	0	0	0	0	0	0	0	0	0	0	0	0	0	0	0	0	0	0	0	0	0	0	0	0
Roots	comp91667_c1_seq18	comp91667_c1	183	310	2.43846	4.43171	Treatment	0.259456	1.81742	0.577875	0.953885	100	9e-117	313	1628	30.96	SapurV1A.0918s0200.1.p	0	244	68.85	elongation factor P, putative	GO:0003746;GO:0006414;GO:0005737;GO:0043043	PF01132;PF08207;PF09285	0	0	0	0	0	Eukaryota	Viridiplantae	Streptophyta	Saliceae	Salix	Salix purpurea	Eukaryota;Viridiplantae;Streptophyta;Streptophytina;Embryophyta;Tracheophyta;Euphyllophyta;Spermatophyta;Magnoliophyta;Mesangiospermae;eudicotyledons;Gunneridae;Pentapetalae;rosids;fabi ds;Malpighiales;Salicaceae;Saliceae;Salix;Salix purpurea
Roots	comp92765_c0_seq7	comp92765_c0	995	756	5.35447	4.42831	Control	0.0824778	1.20914	1.27471	0.993757	98.44	0	960	3954	39	SapurV1A.0205s0040.1.p	0	742	69.27	global transcription factor group protein, putative	GO:0005515	PF00439	PTHR22880:SF31	0	0	0	KOG1474	Eukaryota	Viridiplantae	Streptophyta	Saliceae	Salix	Salix purpurea	Eukaryota;Viridiplantae;Streptophyta;Streptophytina;Embryophyta;Tracheophyta;Euphyllophyta;Spermatophyta;Magnoliophyta;Mesangiospermae;eudicotyledons;Gunneridae;Pentapetalae;rosids;fabi ds;Malpighiales;Salicaceae;Saliceae;Salix;Salix purpurea
Roots	comp93255_c0_seq55	comp93255_c0	306	374	3.31533	4.41114	Treatment	0.124024	1.33053	0.790682	0.95139	98.88	9e-149	444	1961	41	SapurV1A.0213s0310.1.p	0	456	58.77	NAC transcription factor, putative	GO:0003677;GO:0006355	PF02365	0	0	0	0	0	Eukaryota	Viridiplantae	Streptophyta	Saliceae	Salix	Salix purpurea	Eukaryota;Viridiplantae;Streptophyta;Streptophytina;Embryophyta;Tracheophyta;Euphyllophyta;Spermatophyta;Magnoliophyta;Mesangiospermae;eudicotyledons;Gunneridae;Pentapetalae;rosids;fabi ds;Malpighiales;Salicaceae;Saliceae;Salix;Salix purpurea
Roots	comp95254_c0_seq23	comp95254_c0	178	97	7.33508	4.39721	Control	0.222228	1.66812	1.77595	0.999909	0	0	0	0	0	0	0	0	0	0	0	0	0	0	0	0	0	0	0	0	0	0	0	0
Roots	comp88248_c0_seq8	comp88248_c0	178	432	1.61802	4.38635	Treatment	0.433119	2.71093	0.398742	0.999416	100	2e-148	439	2285	34	SapurV1A.0391s0050.1.p	0	259	100	BHLH transcription factor, putative	GO:0006355;GO:0030528	PF00010	PTHR10985:SF42	0	0	0	0	Eukaryota	Viridiplantae	Streptophyta	Saliceae	Salix	Salix purpurea	Eukaryota;Viridiplantae;Streptophyta;Streptophytina;Embryophyta;Tracheophyta;Euphyllophyta;Spermatophyta;Magnoliophyta;Mesangiospermae;eudicotyledons;Gunneridae;Pentapetalae;rosids;fabi ds;Malpighiales;Salicaceae;Saliceae;Salix;Salix purpurea
Roots	comp82381_c0_seq1	comp82381_c0	20	285	0.233263	4.37019	Treatment	1.27265	18.735	0.0562694	0.971831	0	0	0	0	0	0	0	0	0	0	0	0	0	0	0	0	0	0	0	0	0	0	0	0
Roots	comp95009_c3_seq4	comp95009_c3	387	266	5.80388	4.35479	Control	0.124751	1.33276	1.39981	0.999877	99.47	0	607	1415	80.14	SapurV1A.0415s0080.1.p	0	1908	19.81	PHD-finger and DNA-binding domain protein, putative	GO:0005515	PF00628;PF02791	PTHR22880:SF56	0	0	0	0	Eukaryota	Viridiplantae	Streptophyta	Saliceae	Salix	Salix purpurea	Eukaryota;Viridiplantae;Streptophyta;Streptophytina;Embryophyta;Tracheophyta;Euphyllophyta;Spermatophyta;Magnoliophyta;Mesangiospermae;eudicotyledons;Gunneridae;Pentapetalae;rosids;fabi ds;Malpighiales;Salicaceae;Saliceae;Salix;Salix purpurea
Roots	comp88921_c0_seq3	comp88921_c0	111	42	10.2879	4.33809	Control	0.375027	2.37152	2.5251	0.999183	86.44	8e-25	99	222	79.73	SapurV1A.1311s0010.2.p	0	762	7.74	Tir-NBS-LRR resistance protein	GO:0005515;GO:0005524;GO:0006915;GO:0004888;GO:0007165;GO:0031224;GO:0045087	PF00560;PF00931;PF01582	PTHR11017:SF20	0	0	0	KOG4658	Eukaryota	Viridiplantae	Streptophyta	Saliceae	Salix	Salix purpurea	Eukaryota;Viridiplantae;Streptophyta;Streptophytina;Embryophyta;Tracheophyta;Euphyllophyta;Spermatophyta;Magnoliophyta;Mesangiospermae;eudicotyledons;Gunneridae;Pentapetalae;rosids;fabi ds;Malpighiales;Salicaceae;Saliceae;Salix;Salix purpurea
Roots	comp95203_c1_seq11	comp95203_c1	685	390	6.8232	4.32906	Control	0.197594	1.57614	1.68851	0.999996	95.56	1e-135	430	2084	38.87	SapurV1A.0068s0040.1.p	0	1089	24.79	DNA mismatch repair protein Msh3	GO:0005524;GO:0006298;GO:0030983	PF00488;PF05192;PF01624;PF05188	PTHR11361:SF24	0	0	K08736	KOG0218	Eukaryota	Viridiplantae	Streptophyta	Saliceae	Salix	Salix purpurea	Eukaryota;Viridiplantae;Streptophyta;Streptophytina;Embryophyta;Tracheophyta;Euphyllophyta;Spermatophyta;Magnoliophyta;Mesangiospermae;eudicotyledons;Gunneridae;Pentapetalae;rosids;fabi ds;Malpighiales;Salicaceae;Saliceae;Salix;Salix purpurea
Roots	comp70496_c0_seq1	comp70496_c0	217	282	3.02585	4.31973	Treatment	0.154609	1.42761	0.738484	0.998319	99.6	0	517	1516	49.27	SapurV1A.0013s0290.1.p	0	251	99.2	molybdenum cofactor biosynthesis protein	GO:0006777	PF01967	PTHR22960	0	0	K03639	0	Eukaryota	Viridiplantae	Streptophyta	Saliceae	Salix	Salix purpurea	Eukaryota;Viridiplantae;Streptophyta;Streptophytina;Embryophyta;Tracheophyta;Euphyllophyta;Spermatophyta;Magnoliophyta;Mesangiospermae;eudicotyledons;Gunneridae;Pentapetalae;rosids;fabi ds;Malpighiales;Salicaceae;Saliceae;Salix;Salix purpurea
Roots	comp91532_c0_seq2	comp91532_c0	465	581	3.15982	4.31756	Treatment	0.135576	1.36639	0.775453	0.999998	97.66	0	1473	3112	70.08	SapurV1A.0614s0100.1.p	0	831	86.16	histidine kinase-like ATPase domain protein, putative	GO:0005524	PF02518	PTHR23336:SF7	0	0	0	KOG1845	Eukaryota	Viridiplantae	Streptophyta	Saliceae	Salix	Salix purpurea	Eukaryota;Viridiplantae;Streptophyta;Streptophytina;Embryophyta;Tracheophyta;Euphyllophyta;Spermatophyta;Magnoliophyta;Mesangiospermae;eudicotyledons;Gunneridae;Pentapetalae;rosids;fabi ds;Malpighiales;Salicaceae;Saliceae;Salix;Salix purpurea
Roots	comp91033_c0_seq43	comp91033_c0	26	191	0.506663	4.29627	Treatment	0.928372	8.47953	0.138765	0.950065	90.5	9e-102	304	1008	53.27	SapurV1A.0781s0020.1.p	0	247	72.47	neoxanthin synthase	0	0	0	0	0	0	0	Eukaryota	Viridiplantae	Streptophyta	Saliceae	Salix	Salix purpurea	Eukaryota;Viridiplantae;Streptophyta;Streptophytina;Embryophyta;Tracheophyta;Euphyllophyta;Spermatophyta;Magnoliophyta;Mesangiospermae;eudicotyledons;Gunneridae;Pentapetalae;rosids;fabi ds;Malpighiales;Salicaceae;Saliceae;Salix;Salix purpurea
Roots	comp79995_c0_seq1	comp79995_c0	217	146	5.7654	4.25106	Control	0.132332	1.35623	1.4353	0.999785	97.92	2e-55	196	792	36.36	SapurV1A.0415s0030.1.p	0	1756	5.47	chromodomain helicase DNA-binding protein, putative	GO:0003676;GO:0004386;GO:0005524;GO:0003677	PF00271;PF00176;PF00385	PTHR10799:SF70	0	3.6.4.12	K11367	KOG0384	Eukaryota	Viridiplantae	Streptophyta	Saliceae	Salix	Salix purpurea	Eukaryota;Viridiplantae;Streptophyta;Streptophytina;Embryophyta;Tracheophyta;Euphyllophyta;Spermatophyta;Magnoliophyta;Mesangiospermae;eudicotyledons;Gunneridae;Pentapetalae;rosids;fabi ds;Malpighiales;Salicaceae;Saliceae;Salix;Salix purpurea
Roots	comp83997_c0_seq2	comp83997_c0	582	438	5.1485	4.23981	Control	0.0843347	1.21432	1.28158	0.994381	100	0	968	2391	68.38	SapurV1A.0004s0120.1.p	0	546	99.82	peptidyl-prolyl cis-trans isomerase	GO:0006457	PF00254	PTHR10516:SF66	0	0	0	KOG0543	Eukaryota	Viridiplantae	Streptophyta	Saliceae	Salix	Salix purpurea	Eukaryota;Viridiplantae;Streptophyta;Streptophytina;Embryophyta;Tracheophyta;Euphyllophyta;Spermatophyta;Magnoliophyta;Mesangiospermae;eudicotyledons;Gunneridae;Pentapetalae;rosids;fabi ds;Malpighiales;Salicaceae;Saliceae;Salix;Salix purpurea
Roots	comp39364_c0_seq1	comp39364_c0	11	40	1.01935	4.23589	Treatment	0.618623	4.15549	0.258446	0.999689	100	4e-31	114	216	100	SapurV1A.0004s0140.1.p	0	450	16	E3 ubiquitin ligase PUB14, putative	GO:0000151;GO:0004842;GO:0016567	PF04564	PTHR22849	0	0	0	0	Eukaryota	Viridiplantae	Streptophyta	Saliceae	Salix	Salix purpurea	Eukaryota;Viridiplantae;Streptophyta;Streptophytina;Embryophyta;Tracheophyta;Euphyllophyta;Spermatophyta;Magnoliophyta;Mesangiospermae;eudicotyledons;Gunneridae;Pentapetalae;rosids;fabi ds;Malpighiales;Salicaceae;Saliceae;Salix;Salix purpurea
Roots	comp93618_c0_seq71	comp93618_c0	128	402	1.41837	4.23421	Treatment	0.474982	2.98526	0.321513	0.988465	99.28	2e-175	520	2222	37.67	SapurV1A.0038s0610.2.p	0	595	46.89	sulfate/bicarbonate/oxalate exchanger and transporter sat-1, putative	GO:0005215;GO:0006810;GO:0016021;GO:0055085	PF00916;PF01740	PTHR11814:SF46	0	0	0	KOG0236	Eukaryota	Viridiplantae	Streptophyta	Saliceae	Salix	Salix purpurea	Eukaryota;Viridiplantae;Streptophyta;Streptophytina;Embryophyta;Tracheophyta;Euphyllophyta;Spermatophyta;Magnoliophyta;Mesangiospermae;eudicotyledons;Gunneridae;Pentapetalae;rosids;fabi ds;Malpighiales;Salicaceae;Saliceae;Salix;Salix purpurea
Roots	comp67018_c0_seq1	comp67018_c0	13	67	0.880349	4.2026	Treatment	0.678863	4.77378	0.197401	0.974103	0	0	0	0	0	0	0	0	0	0	0	0	0	0	0	0	0	0	0	0	0	0	0	0
Roots	comp94876_c1_seq45	comp94876_c1	150	509	1.10108	4.19211	Treatment	0.580613	3.80726	0.28349	1	92.7	0	1036	2822	61.13	SapurV1A.0025s0850.1.p	0	847	63.87	vacuolar proton ATPase a3	GO:0015078;GO:0015991;GO:0033177	PF01496	PTHR11629:SF11	0	0	0	KOG2189	Eukaryota	Viridiplantae	Streptophyta	Saliceae	Salix	Salix purpurea	Eukaryota;Viridiplantae;Streptophyta;Streptophytina;Embryophyta;Tracheophyta;Euphyllophyta;Spermatophyta;Magnoliophyta;Mesangiospermae;eudicotyledons;Gunneridae;Pentapetalae;rosids;fabi ds;Malpighiales;Salicaceae;Saliceae;Salix;Salix purpurea
Roots	comp70296_c0_seq2	comp70296_c0	40	148	1.04404	4.16627	Treatment	0.601031	3.99053	0.254719	0.996402	99.22	3e-68	212	835	45.99	SapurV1A.0798s0150.1.p	0	132	96.97	hypothetical protein	0	0	0	0	0	0	0	Eukaryota	Viridiplantae	Streptophyta	Saliceae	Salix	Salix purpurea	Eukaryota;Viridiplantae;Streptophyta;Streptophytina;Embryophyta;Tracheophyta;Euphyllophyta;Spermatophyta;Magnoliophyta;Mesangiospermae;eudicotyledons;Gunneridae;Pentapetalae;rosids;fabi ds;Malpighiales;Salicaceae;Saliceae;Salix;Salix purpurea
Roots	comp87519_c0_seq7	comp87519_c0	200	270	2.78795	4.14645	Treatment	0.172391	1.48727	0.713798	0.955272	97.32	1e-129	380	1507	43.99	SapurV1A.0815s0030.1.p	0	224	100	cyclin-dependent kinase inhibitor protein	GO:0004861;GO:0005634;GO:0007050	PF02234	0	0	0	0	0	Eukaryota	Viridiplantae	Streptophyta	Saliceae	Salix	Salix purpurea	Eukaryota;Viridiplantae;Streptophyta;Streptophytina;Embryophyta;Tracheophyta;Euphyllophyta;Spermatophyta;Magnoliophyta;Mesangiospermae;eudicotyledons;Gunneridae;Pentapetalae;rosids;fabi ds;Malpighiales;Salicaceae;Saliceae;Salix;Salix purpurea
Roots	comp68331_c0_seq1	comp68331_c0	231	132	6.43283	4.14535	Control	0.190841	1.55182	1.67179	0.996772	0	0	0	0	0	0	0	0	0	0	0	0	0	0	0	0	0	0	0	0	0	0	0	0
Roots	comp90669_c1_seq83	comp90669_c1	164	266	2.28177	4.14435	Treatment	0.259184	1.81629	0.58371	1	100	2e-88	275	1497	25.85	SapurV1A.0295s0410.1.p	0	227	56.83	OTU-like cysteine protease	0	PF02338	PTHR12419	0	0	0	0	Eukaryota	Viridiplantae	Streptophyta	Saliceae	Salix	Salix purpurea	Eukaryota;Viridiplantae;Streptophyta;Streptophytina;Embryophyta;Tracheophyta;Euphyllophyta;Spermatophyta;Magnoliophyta;Mesangiospermae;eudicotyledons;Gunneridae;Pentapetalae;rosids;fabi ds;Malpighiales;Salicaceae;Saliceae;Salix;Salix purpurea
Roots	comp95416_c0_seq2	comp95416_c0	1311	980	5.11843	4.13592	Control	0.0925644	1.23755	1.29654	0.999585	94.8	0	1344	5492	39.93	SapurV1A.0138s0170.1.p	0	1489	47.15	ubiquitin carboxyl-terminal hydrolase-like protein	GO:0004221;GO:0006511	PF04780;PF00443;PF04781	PTHR22975:SF1	0	0	0	KOG1887	Eukaryota	Viridiplantae	Streptophyta	Saliceae	Salix	Salix purpurea	Eukaryota;Viridiplantae;Streptophyta;Streptophytina;Embryophyta;Tracheophyta;Euphyllophyta;Spermatophyta;Magnoliophyta;Mesangiospermae;eudicotyledons;Gunneridae;Pentapetalae;rosids;fabi ds;Malpighiales;Salicaceae;Saliceae;Salix;Salix purpurea
Roots	comp95235_c1_seq11	comp95235_c1	993	630	5.90345	4.12408	Control	0.155779	1.43146	1.51	0.998326	98.98	0	1675	3535	83.34	SapurV1A.1145s0020.3.p	0	1879	52.26	E3 ubiquitin-protein ligase UPL3	GO:0005622;GO:0006464;GO:0016881	PF00632	PTHR11254:SF73	0	6.3.2.19	K10590	KOG0168	Eukaryota	Viridiplantae	Streptophyta	Saliceae	Salix	Salix purpurea	Eukaryota;Viridiplantae;Streptophyta;Streptophytina;Embryophyta;Tracheophyta;Euphyllophyta;Spermatophyta;Magnoliophyta;Mesangiospermae;eudicotyledons;Gunneridae;Pentapetalae;rosids;fabi ds;Malpighiales;Salicaceae;Saliceae;Salix;Salix purpurea
Roots	comp95234_c0_seq7	comp95234_c0	784	473	6.07398	4.11892	Control	0.16869	1.47465	1.57656	0.999216	99.87	0	1486	2666	87.1	SapurV1A.0518s0230.1.p	0	1611	48.04	jumonji domain protein, putative	0	PF02375;PF02373	PTHR10694:SF8	0	0	0	0	Eukaryota	Viridiplantae	Streptophyta	Saliceae	Salix	Salix purpurea	Eukaryota;Viridiplantae;Streptophyta;Streptophytina;Embryophyta;Tracheophyta;Euphyllophyta;Spermatophyta;Magnoliophyta;Mesangiospermae;eudicotyledons;Gunneridae;Pentapetalae;rosids;fabi ds;Malpighiales;Salicaceae;Saliceae;Salix;Salix purpurea
Roots	comp93960_c0_seq9	comp93960_c0	48	127	1.43181	4.1186	Treatment	0.458864	2.8765	0.360821	0.999431	62.63	2e-29	110	720	33.33	SapurV1A.0427s0060.1.p	0	120	82.5	tau class glutathione transferase GSTU8	GO:0005515	PF02798	PTHR11260:SF54	0	0	0	0	Eukaryota	Viridiplantae	Streptophyta	Saliceae	Salix	Salix purpurea	Eukaryota;Viridiplantae;Streptophyta;Streptophytina;Embryophyta;Tracheophyta;Euphyllophyta;Spermatophyta;Magnoliophyta;Mesangiospermae;eudicotyledons;Gunneridae;Pentapetalae;rosids;fabi ds;Malpighiales;Salicaceae;Saliceae;Salix;Salix purpurea
Roots	comp89840_c0_seq3	comp89840_c0	58	258	1.0962	4.11633	Treatment	0.57462	3.75509	0.245601	0.95169	98.39	2e-77	248	1452	25.62	SapurV1A.0037s0580.1.p	0	307	40.39	phenylcoumaran benzylic ether reductase	0	PF05368	PTHR10366:SF62	0	0	0	0	Eukaryota	Viridiplantae	Streptophyta	Saliceae	Salix	Salix purpurea	Eukaryota;Viridiplantae;Streptophyta;Streptophytina;Embryophyta;Tracheophyta;Euphyllophyta;Spermatophyta;Magnoliophyta;Mesangiospermae;eudicotyledons;Gunneridae;Pentapetalae;rosids;fabi ds;Malpighiales;Salicaceae;Saliceae;Salix;Salix purpurea
Roots	comp71576_c0_seq2	comp71576_c0	859	176	17.2418	4.1064	Control	0.62312	4.19875	4.72301	0.985558	93.59	2e-44	150	982	23.83	SapurV1A.0264s0090.1.p	0	78	100	hypothetical protein	0	0	0	0	0	0	0	Eukaryota	Viridiplantae	Streptophyta	Saliceae	Salix	Salix purpurea	Eukaryota;Viridiplantae;Streptophyta;Streptophytina;Embryophyta;Tracheophyta;Euphyllophyta;Spermatophyta;Magnoliophyta;Mesangiospermae;eudicotyledons;Gunneridae;Pentapetalae;rosids;fabi ds;Malpighiales;Salicaceae;Saliceae;Salix;Salix purpurea
Roots	comp82792_c0_seq5	comp82792_c0	37	143	1.08077	4.10411	Treatment	0.579486	3.7974	0.267271	0.998489	95.92	2e-24	95.9	803	18.31	SapurV1A.0233s0050.1.p	0	65	75.38	H/ACA ribonucleoprotein complex subunit-like protein	0	PF04135	PTHR13305	0	0	K11130	KOG3503	Eukaryota	Viridiplantae	Streptophyta	Saliceae	Salix	Salix purpurea	Eukaryota;Viridiplantae;Streptophyta;Streptophytina;Embryophyta;Tracheophyta;Euphyllophyta;Spermatophyta;Magnoliophyta;Mesangiospermae;eudicotyledons;Gunneridae;Pentapetalae;rosids;fabi ds;Malpighiales;Salicaceae;Saliceae;Salix;Salix purpurea
Roots	comp94894_c0_seq31	comp94894_c0	474	657	2.69404	4.09323	Treatment	0.181663	1.51937	0.692495	0.976654	99.7	0	1371	3720	54.6	SapurV1A.1365s0050.2.p	0	805	84.1	transmembrane protein, putative	0	PF04842	0	0	0	0	0	Eukaryota	Viridiplantae	Streptophyta	Saliceae	Salix	Salix purpurea	Eukaryota;Viridiplantae;Streptophyta;Streptophytina;Embryophyta;Tracheophyta;Euphyllophyta;Spermatophyta;Magnoliophyta;Mesangiospermae;eudicotyledons;Gunneridae;Pentapetalae;rosids;fabi ds;Malpighiales;Salicaceae;Saliceae;Salix;Salix purpurea
Roots	comp88886_c0_seq10	comp88886_c0	154	266	2.07211	4.08022	Treatment	0.29427	1.96911	0.547259	0.99985	99.27	5e-89	277	1518	27.08	SapurV1A.0677s0110.1.p	0	251	54.58	fiber protein Fb38	GO:0020037	PF00173	PTHR10281:SF4	0	0	0	KOG1108	Eukaryota	Viridiplantae	Streptophyta	Saliceae	Salix	Salix purpurea	Eukaryota;Viridiplantae;Streptophyta;Streptophytina;Embryophyta;Tracheophyta;Euphyllophyta;Spermatophyta;Magnoliophyta;Mesangiospermae;eudicotyledons;Gunneridae;Pentapetalae;rosids;fabi ds;Malpighiales;Salicaceae;Saliceae;Salix;Salix purpurea
Roots	comp77262_c1_seq3	comp77262_c1	24	138	0.851422	4.07386	Treatment	0.679862	4.78478	0.188868	0.999999	73.08	8e-39	145	788	39.59	SapurV1A.0023s0990.1.p	0	704	10.8	sulfate/bicarbonate/oxalate exchanger and transporter sat-1, putative	GO:0005215;GO:0006810;GO:0016021;GO:0055085	PF01740;PF00916	PTHR11814:SF46	0	0	0	KOG0236	Eukaryota	Viridiplantae	Streptophyta	Saliceae	Salix	Salix purpurea	Eukaryota;Viridiplantae;Streptophyta;Streptophytina;Embryophyta;Tracheophyta;Euphyllophyta;Spermatophyta;Magnoliophyta;Mesangiospermae;eudicotyledons;Gunneridae;Pentapetalae;rosids;fabi ds;Malpighiales;Salicaceae;Saliceae;Salix;Salix purpurea
Roots	comp79478_c0_seq1	comp79478_c0	122	238	1.94934	4.0695	Treatment	0.319653	2.08763	0.497737	0.99752	100	0	590	1357	70.74	SapurV1A.0271s0140.1.p	0	320	100	galactosyltransferase family protein	GO:0006486;GO:0008378;GO:0016020	PF01762	PTHR11214:SF3	0	0	0	KOG2287	Eukaryota	Viridiplantae	Streptophyta	Saliceae	Salix	Salix purpurea	Eukaryota;Viridiplantae;Streptophyta;Streptophytina;Embryophyta;Tracheophyta;Euphyllophyta;Spermatophyta;Magnoliophyta;Mesangiospermae;eudicotyledons;Gunneridae;Pentapetalae;rosids;fabi ds;Malpighiales;Salicaceae;Saliceae;Salix;Salix purpurea
Roots	comp90500_c1_seq63	comp90500_c1	31	145	0.767839	4.04313	Treatment	0.721447	5.26559	0.200591	0.999973	100	1e-94	290	822	56.2	SapurV1A.1220s0030.1.p	0	434	35.48	Serine/Threonine kinase domain protein	GO:0004672;GO:0005524;GO:0006468	PF00069	PTHR24058:SF30	0	0	0	KOG0671	Eukaryota	Viridiplantae	Streptophyta	Saliceae	Salix	Salix purpurea	Eukaryota;Viridiplantae;Streptophyta;Streptophytina;Embryophyta;Tracheophyta;Euphyllophyta;Spermatophyta;Magnoliophyta;Mesangiospermae;eudicotyledons;Gunneridae;Pentapetalae;rosids;fabi ds;Malpighiales;Salicaceae;Saliceae;Salix;Salix purpurea
Roots	comp91654_c0_seq5	comp91654_c0	0	57	0.00321299	4.02801	Treatment	3.09818	1253.66	0.000177936	1	97.25	2e-71	220	330	99.09	SapurV1A.0589s0030.1.p	0	337	31.45	membrane-associated 30 kDa protein	0	PF04012	0	0	0	K03969	0	Eukaryota	Viridiplantae	Streptophyta	Saliceae	Salix	Salix purpurea	Eukaryota;Viridiplantae;Streptophyta;Streptophytina;Embryophyta;Tracheophyta;Euphyllophyta;Spermatophyta;Magnoliophyta;Mesangiospermae;eudicotyledons;Gunneridae;Pentapetalae;rosids;fabi ds;Malpighiales;Salicaceae;Saliceae;Salix;Salix purpurea
Roots	comp81062_c2_seq1	comp81062_c2	86	155	2.10956	4.0207	Treatment	0.28011	1.90594	0.542293	0.999493	94.39	2e-116	338	898	64.81	SapurV1A.0402s0060.1.p	0	196	100	hypothetical protein	0	0	0	0	0	0	0	Eukaryota	Viridiplantae	Streptophyta	Saliceae	Salix	Salix purpurea	Eukaryota;Viridiplantae;Streptophyta;Streptophytina;Embryophyta;Tracheophyta;Euphyllophyta;Spermatophyta;Magnoliophyta;Mesangiospermae;eudicotyledons;Gunneridae;Pentapetalae;rosids;fabi ds;Malpighiales;Salicaceae;Saliceae;Salix;Salix purpurea
Roots	comp94370_c4_seq48	comp94370_c4	138	704	0.941378	4.00986	Treatment	0.629365	4.25956	0.218962	0.993873	96.97	0	805	4049	31.19	SapurV1A.0478s0110.1.p	0	429	100	auxin efflux carrier family protein	GO:0016021;GO:0055085	PF03547	0	0	0	0	KOG2722	Eukaryota	Viridiplantae	Streptophyta	Saliceae	Salix	Salix purpurea	Eukaryota;Viridiplantae;Streptophyta;Streptophytina;Embryophyta;Tracheophyta;Euphyllophyta;Spermatophyta;Magnoliophyta;Mesangiospermae;eudicotyledons;Gunneridae;Pentapetalae;rosids;fabi ds;Malpighiales;Salicaceae;Saliceae;Salix;Salix purpurea
Roots	comp91794_c1_seq13	comp91794_c1	188	282	2.41529	4.00655	Treatment	0.219801	1.65883	0.635453	0.970688	99.59	0	979	1638	88.83	SapurV1A.0034s0760.2.p	0	502	96.61	Pmr5/Cas1p GDSL/SGNH-like acyl-esterase family protein	0	PF03005	PTHR13533:SF3	0	0	0	0	Eukaryota	Viridiplantae	Streptophyta	Saliceae	Salix	Salix purpurea	Eukaryota;Viridiplantae;Streptophyta;Streptophytina;Embryophyta;Tracheophyta;Euphyllophyta;Spermatophyta;Magnoliophyta;Mesangiospermae;eudicotyledons;Gunneridae;Pentapetalae;rosids;fabi ds;Malpighiales;Salicaceae;Saliceae;Salix;Salix purpurea
Roots	comp94491_c1_seq5	comp94491_c1	1117	792	5.05482	3.99752	Control	0.101915	1.26449	1.34964	0.996159	99.09	0	2081	4593	71.98	SapurV1A.0546s0070.1.p	0	1102	100	DUF4378 domain protein	0	0	0	0	0	0	0	Eukaryota	Viridiplantae	Streptophyta	Saliceae	Salix	Salix purpurea	Eukaryota;Viridiplantae;Streptophyta;Streptophytina;Embryophyta;Tracheophyta;Euphyllophyta;Spermatophyta;Magnoliophyta;Mesangiospermae;eudicotyledons;Gunneridae;Pentapetalae;rosids;fabi ds;Malpighiales;Salicaceae;Saliceae;Salix;Salix purpurea
Roots	comp68199_c0_seq3	comp68199_c0	190	241	2.88583	3.99209	Treatment	0.14093	1.38334	0.75988	0.958862	90	9e-17	81.3	1401	8.57	Potri.005G244300.1	0	255	15.69	NoDescription	GO:0003676	PF01918	PTHR13516	0	0	0	KOG2567	Eukaryota	Viridiplantae	Streptophyta	Saliceae	Populus	Populus trichocarpa	Eukaryota;Viridiplantae;Streptophyta;Streptophytina;Embryophyta;Tracheophyta;Euphyllophyta;Spermatophyta;Magnoliophyta;Mesangiospermae;Eudicotyledons;Gunneridae;Pentapetalae;Rosids;Fabi ds;Malpighiales;Salicaceae;Saliceae;Populus;Populus trichocarpa
Roots	comp82792_c0_seq2	comp82792_c0	314	416	2.76455	3.98502	Treatment	0.158805	1.44147	0.733771	0.993295	100	2e-170	498	2422	33.94	SapurV1A.0233s0040.2.p	0	274	100	adaptin ear-binding coat-associated protein, putative	GO:0006897;GO:0016020	PF07933	PTHR12847	0	0	0	KOG2500	Eukaryota	Viridiplantae	Streptophyta	Saliceae	Salix	Salix purpurea	Eukaryota;Viridiplantae;Streptophyta;Streptophytina;Embryophyta;Tracheophyta;Euphyllophyta;Spermatophyta;Magnoliophyta;Mesangiospermae;eudicotyledons;Gunneridae;Pentapetalae;rosids;fabi ds;Malpighiales;Salicaceae;Saliceae;Salix;Salix purpurea
Roots	comp94419_c0_seq19	comp94419_c0	109	622	0.791805	3.97663	Treatment	0.700897	5.02223	0.186629	0.990557	98.15	4e-176	528	3652	22.26	SapurV1A.0090s0420.2.p	0	363	74.66	senescence-associated nodulin 1A	GO:0016491	PF03171	PTHR10209:SF55	0	0	0	KOG0143	Eukaryota	Viridiplantae	Streptophyta	Saliceae	Salix	Salix purpurea	Eukaryota;Viridiplantae;Streptophyta;Streptophytina;Embryophyta;Tracheophyta;Euphyllophyta;Spermatophyta;Magnoliophyta;Mesangiospermae;eudicotyledons;Gunneridae;Pentapetalae;rosids;fabi ds;Malpighiales;Salicaceae;Saliceae;Salix;Salix purpurea
Roots	comp90584_c0_seq80	comp90584_c0	156	436	1.37011	3.96855	Treatment	0.461877	2.89652	0.346328	0.982024	99.12	0	855	2552	66.42	SapurV1A.0125s0350.1.p	0	567	100	ubiquitin domain protein	GO:0005515	PF00240;PF00627	PTHR10677:SF3	0	0	0	KOG0010	Eukaryota	Viridiplantae	Streptophyta	Saliceae	Salix	Salix purpurea	Eukaryota;Viridiplantae;Streptophyta;Streptophytina;Embryophyta;Tracheophyta;Euphyllophyta;Spermatophyta;Magnoliophyta;Mesangiospermae;eudicotyledons;Gunneridae;Pentapetalae;rosids;fabi ds;Malpighiales;Salicaceae;Saliceae;Salix;Salix purpurea
Roots	comp94055_c0_seq13	comp94055_c0	526	744	2.59978	3.96167	Treatment	0.182942	1.52385	0.689019	0.999502	91.83	0	690	4338	24.55	SapurV1A.0197s0280.1.p	0	360	98.61	hemolysin-III-like protein	GO:0016021	PF03006	PTHR20855:SF14	0	0	0	KOG0748	Eukaryota	Viridiplantae	Streptophyta	Saliceae	Salix	Salix purpurea	Eukaryota;Viridiplantae;Streptophyta;Streptophytina;Embryophyta;Tracheophyta;Euphyllophyta;Spermatophyta;Magnoliophyta;Mesangiospermae;eudicotyledons;Gunneridae;Pentapetalae;rosids;fabi ds;Malpighiales;Salicaceae;Saliceae;Salix;Salix purpurea
Roots	comp91456_c3_seq3	comp91456_c3	261	448	2.09413	3.94958	Treatment	0.275547	1.88602	0.563973	0.999621	98.8	2e-84	273	2617	19.14	SapurV1A.0433s0170.1.p	0	213	78.4	PRA1 family protein	0	PF03208	PTHR19317	0	0	0	KOG3142	Eukaryota	Viridiplantae	Streptophyta	Saliceae	Salix	Salix purpurea	Eukaryota;Viridiplantae;Streptophyta;Streptophytina;Embryophyta;Tracheophyta;Euphyllophyta;Spermatophyta;Magnoliophyta;Mesangiospermae;eudicotyledons;Gunneridae;Pentapetalae;rosids;fabi ds;Malpighiales;Salicaceae;Saliceae;Salix;Salix purpurea
Roots	comp85950_c1_seq2	comp85950_c1	70	143	1.7284	3.934	Treatment	0.357191	2.2761	0.470842	0.955986	85.71	6e-49	163	841	32.46	SapurV1A.0302s0270.1.p	0	144	62.5	40S ribosomal protein S19	GO:0003735;GO:0005622;GO:0005840;GO:0006412	PF01090	PTHR11710	0	0	K02966	KOG3411	Eukaryota	Viridiplantae	Streptophyta	Saliceae	Salix	Salix purpurea	Eukaryota;Viridiplantae;Streptophyta;Streptophytina;Embryophyta;Tracheophyta;Euphyllophyta;Spermatophyta;Magnoliophyta;Mesangiospermae;eudicotyledons;Gunneridae;Pentapetalae;rosids;fabi ds;Malpighiales;Salicaceae;Saliceae;Salix;Salix purpurea
Roots	comp92127_c4_seq47	comp92127_c4	7	210	0.16942	3.92891	Treatment	1.36531	23.1904	0.0385353	0.999905	100	0	593	1255	74.58	SapurV1A.1176s0070.2.p	0	394	79.19	pyridoxamine 5'-phosphate oxidase family protein	GO:0010181	PF01243	PTHR13343:SF4	0	0	0	KOG3374	Eukaryota	Viridiplantae	Streptophyta	Saliceae	Salix	Salix purpurea	Eukaryota;Viridiplantae;Streptophyta;Streptophytina;Embryophyta;Tracheophyta;Euphyllophyta;Spermatophyta;Magnoliophyta;Mesangiospermae;eudicotyledons;Gunneridae;Pentapetalae;rosids;fabi ds;Malpighiales;Salicaceae;Saliceae;Salix;Salix purpurea
Roots	comp95178_c2_seq10	comp95178_c2	1225	752	5.81457	3.91693	Control	0.171572	1.48447	1.57477	1	91.43	0	1420	4442	60.38	SapurV1A.0007s0750.1.p	0	1144	78.5	MATH domain plant protein	GO:0005515	PF00917	PTHR24006:SF29	0	0	0	0	Eukaryota	Viridiplantae	Streptophyta	Saliceae	Salix	Salix purpurea	Eukaryota;Viridiplantae;Streptophyta;Streptophytina;Embryophyta;Tracheophyta;Euphyllophyta;Spermatophyta;Magnoliophyta;Mesangiospermae;eudicotyledons;Gunneridae;Pentapetalae;rosids;fabi ds;Malpighiales;Salicaceae;Saliceae;Salix;Salix purpurea
Roots	comp92289_c0_seq5	comp92289_c0	527	657	2.88465	3.91445	Treatment	0.132577	1.35699	0.774509	0.999995	99.05	0	2066	3889	81.61	SapurV1A.0276s0080.1.p	0	1058	100	structural maintenance of chromosomes protein	GO:0005524;GO:0005694	PF02463	PTHR19306:SF1	0	0	0	KOG0979	Eukaryota	Viridiplantae	Streptophyta	Saliceae	Salix	Salix purpurea	Eukaryota;Viridiplantae;Streptophyta;Streptophytina;Embryophyta;Tracheophyta;Euphyllophyta;Spermatophyta;Magnoliophyta;Mesangiospermae;eudicotyledons;Gunneridae;Pentapetalae;rosids;fabi ds;Malpighiales;Salicaceae;Saliceae;Salix;Salix purpurea
Roots	comp94849_c1_seq10	comp94849_c1	1002	786	4.53842	3.90605	Control	0.0651678	1.1619	1.23462	0.999216	96.73	0	1435	4652	47.27	SapurV1A.2057s0030.1.p	0	755	97.09	poly(A) polymerase	GO:0003723;GO:0004652;GO:0005634;GO:0043631;GO:0016779;GO:0006351	PF04926;PF01909;PF04928	PTHR10682:SF5	0	2.7.7.19	K14376	KOG2245	Eukaryota	Viridiplantae	Streptophyta	Saliceae	Salix	Salix purpurea	Eukaryota;Viridiplantae;Streptophyta;Streptophytina;Embryophyta;Tracheophyta;Euphyllophyta;Spermatophyta;Magnoliophyta;Mesangiospermae;eudicotyledons;Gunneridae;Pentapetalae;rosids;fabi ds;Malpighiales;Salicaceae;Saliceae;Salix;Salix purpurea
Roots	comp92513_c0_seq59	comp92513_c0	222	883	1.08559	3.90288	Treatment	0.55572	3.59518	0.263053	0.982907	98.98	4e-111	359	5315	11.12	SapurV1A.0586s0060.2.p	0	321	61.37	cell division protein FtsY	GO:0005525;GO:0006614	PF00448;PF02881	PTHR11564:SF10	0	0	0	0	Eukaryota	Viridiplantae	Streptophyta	Saliceae	Salix	Salix purpurea	Eukaryota;Viridiplantae;Streptophyta;Streptophytina;Embryophyta;Tracheophyta;Euphyllophyta;Spermatophyta;Magnoliophyta;Mesangiospermae;eudicotyledons;Gunneridae;Pentapetalae;rosids;fabi ds;Malpighiales;Salicaceae;Saliceae;Salix;Salix purpurea
Roots	comp93840_c0_seq5	comp93840_c0	368	914	1.60991	3.89206	Treatment	0.383377	2.41756	0.410037	0.99866	99.39	0	2900	5456	81.1	SapurV1A.0202s0010.1.p	0	1485	99.33	multidrug resistance protein ABC transporter family protein, putative	GO:0005524;GO:0006810;GO:0016021;GO:0042626;GO:0055085;GO:0016887	PF00664;PF00005	PTHR24223:SF21	0	0	0	KOG0054	Eukaryota	Viridiplantae	Streptophyta	Saliceae	Salix	Salix purpurea	Eukaryota;Viridiplantae;Streptophyta;Streptophytina;Embryophyta;Tracheophyta;Euphyllophyta;Spermatophyta;Magnoliophyta;Mesangiospermae;eudicotyledons;Gunneridae;Pentapetalae;rosids;fabi ds;Malpighiales;Salicaceae;Saliceae;Salix;Salix purpurea
Roots	comp59375_c0_seq1	comp59375_c0	15	54	1.05051	3.87933	Treatment	0.567354	3.69279	0.275638	1	90.48	3e-18	77	320	39.38	SapurV1A.0004s1170.1.p	0	135	31.11	hypothetical protein	0	0	0	0	0	0	0	Eukaryota	Viridiplantae	Streptophyta	Saliceae	Salix	Salix purpurea	Eukaryota;Viridiplantae;Streptophyta;Streptophytina;Embryophyta;Tracheophyta;Euphyllophyta;Spermatophyta;Magnoliophyta;Mesangiospermae;eudicotyledons;Gunneridae;Pentapetalae;rosids;fabi ds;Malpighiales;Salicaceae;Saliceae;Salix;Salix purpurea
Roots	comp93035_c0_seq18	comp93035_c0	350	468	2.67837	3.85904	Treatment	0.158609	1.44082	0.728364	0.999795	97.57	0	1166	2807	65.94	SapurV1A.1056s0050.2.p	0	886	69.53	serine/threonine-protein phosphatase BSL1	GO:0016787	PF00149	PTHR11668:SF17	0	3.1.3.16	K01090	KOG0374	Eukaryota	Viridiplantae	Streptophyta	Saliceae	Salix	Salix purpurea	Eukaryota;Viridiplantae;Streptophyta;Streptophytina;Embryophyta;Tracheophyta;Euphyllophyta;Spermatophyta;Magnoliophyta;Mesangiospermae;eudicotyledons;Gunneridae;Pentapetalae;rosids;fabi ds;Malpighiales;Salicaceae;Saliceae;Salix;Salix purpurea
Roots	comp95418_c0_seq13	comp95418_c0	252	366	2.4812	3.84338	Treatment	0.190052	1.549	0.675714	0.989544	86.27	3e-135	409	2201	37.21	SapurV1A.0442s0070.1.p	0	396	77.27	NYN domain protein	0	PF01936	0	0	0	0	0	Eukaryota	Viridiplantae	Streptophyta	Saliceae	Salix	Salix purpurea	Eukaryota;Viridiplantae;Streptophyta;Streptophytina;Embryophyta;Tracheophyta;Euphyllophyta;Spermatophyta;Magnoliophyta;Mesangiospermae;eudicotyledons;Gunneridae;Pentapetalae;rosids;fabi ds;Malpighiales;Salicaceae;Saliceae;Salix;Salix purpurea
Roots	comp62422_c0_seq1	comp62422_c0	256	370	2.42011	3.83335	Treatment	0.199744	1.58396	0.664935	0.999999	78.69	2e-86	273	2246	24.44	SapurV1A.0464s0250.1.p	0	144	100	polyadenylate-binding protein interacting protein, putative	0	PF07145	0	0	0	0	0	Eukaryota	Viridiplantae	Streptophyta	Saliceae	Salix	Salix purpurea	Eukaryota;Viridiplantae;Streptophyta;Streptophytina;Embryophyta;Tracheophyta;Euphyllophyta;Spermatophyta;Magnoliophyta;Mesangiospermae;eudicotyledons;Gunneridae;Pentapetalae;rosids;fabi ds;Malpighiales;Salicaceae;Saliceae;Salix;Salix purpurea
Roots	comp86789_c0_seq3	comp86789_c0	36	131	0.874325	3.82275	Treatment	0.640703	4.37223	0.255286	0.999372	85.71	5e-103	302	789	82.51	SapurV1A.0200s0190.1.p	0	187	99.47	anticodon-binding domain protein	0	PF09793	PTHR13542	0	0	0	KOG4401	Eukaryota	Viridiplantae	Streptophyta	Saliceae	Salix	Salix purpurea	Eukaryota;Viridiplantae;Streptophyta;Streptophytina;Embryophyta;Tracheophyta;Euphyllophyta;Spermatophyta;Magnoliophyta;Mesangiospermae;eudicotyledons;Gunneridae;Pentapetalae;rosids;fabi ds;Malpighiales;Salicaceae;Saliceae;Salix;Salix purpurea
Roots	comp92753_c2_seq2	comp92753_c2	6	80	0.288399	3.81953	Treatment	1.12202	13.2439	0.0731099	0.996001	56.82	7e-08	52	482	27.39	SapurV1A.0153s0120.1.p	0	644	6.52	XS domain protein	0	PF03468	PTHR21596:SF1	0	0	0	0	Eukaryota	Viridiplantae	Streptophyta	Saliceae	Salix	Salix purpurea	Eukaryota;Viridiplantae;Streptophyta;Streptophytina;Embryophyta;Tracheophyta;Euphyllophyta;Spermatophyta;Magnoliophyta;Mesangiospermae;eudicotyledons;Gunneridae;Pentapetalae;rosids;fabi ds;Malpighiales;Salicaceae;Saliceae;Salix;Salix purpurea
Roots	comp75592_c0_seq5	comp75592_c0	8	65	0.406504	3.81754	Treatment	0.972718	9.39114	0.11737	0.995839	98.68	2e-45	152	398	57.29	SapurV1A.0756s0010.1.p	0	281	27.05	proteasome assembly chaperone	0	PF09754	PTHR12970	0	0	K11876	KOG3112	Eukaryota	Viridiplantae	Streptophyta	Saliceae	Salix	Salix purpurea	Eukaryota;Viridiplantae;Streptophyta;Streptophytina;Embryophyta;Tracheophyta;Euphyllophyta;Spermatophyta;Magnoliophyta;Mesangiospermae;eudicotyledons;Gunneridae;Pentapetalae;rosids;fabi ds;Malpighiales;Salicaceae;Saliceae;Salix;Salix purpurea
Roots	comp91149_c4_seq10	comp91149_c4	248	158	5.34384	3.81461	Control	0.146404	1.40089	1.51219	0.985376	0	0	0	0	0	0	0	0	0	0	0	0	0	0	0	0	0	0	0	0	0	0	0	0
Roots	comp94968_c0_seq32	comp94968_c0	220	146	5.29077	3.80918	Control	0.142688	1.38895	1.46827	0.983009	98.98	1e-149	454	883	99.55	SapurV1A.0288s0040.1.p	0	1197	24.48	DUF2146 family protein	0	PF10220	PTHR13091	0	0	0	0	Eukaryota	Viridiplantae	Streptophyta	Saliceae	Salix	Salix purpurea	Eukaryota;Viridiplantae;Streptophyta;Streptophytina;Embryophyta;Tracheophyta;Euphyllophyta;Spermatophyta;Magnoliophyta;Mesangiospermae;eudicotyledons;Gunneridae;Pentapetalae;rosids;fabi ds;Malpighiales;Salicaceae;Saliceae;Salix;Salix purpurea
Roots	comp71578_c0_seq1	comp71578_c0	199	312	2.22706	3.80591	Treatment	0.232726	1.70894	0.618608	0.996867	95.86	1e-179	517	1903	41.93	SapurV1A.0222s0050.1.p	0	327	79.51	peroxidase	GO:0004601;GO:0006979;GO:0020037;GO:0055114	PF00141	0	0	1.11.1.7	K00430	0	Eukaryota	Viridiplantae	Streptophyta	Saliceae	Salix	Salix purpurea	Eukaryota;Viridiplantae;Streptophyta;Streptophytina;Embryophyta;Tracheophyta;Euphyllophyta;Spermatophyta;Magnoliophyta;Mesangiospermae;eudicotyledons;Gunneridae;Pentapetalae;rosids;fabi ds;Malpighiales;Salicaceae;Saliceae;Salix;Salix purpurea
Roots	comp93834_c0_seq18	comp93834_c0	68	564	0.448974	3.79242	Treatment	0.926695	8.44685	0.118741	0.99992	95.2	1e-177	530	3486	30.29	SapurV1A.0356s0150.1.p	0	358	98.88	alphavirus core family protein, putative	0	PF11891	0	0	0	0	0	Eukaryota	Viridiplantae	Streptophyta	Saliceae	Salix	Salix purpurea	Eukaryota;Viridiplantae;Streptophyta;Streptophytina;Embryophyta;Tracheophyta;Euphyllophyta;Spermatophyta;Magnoliophyta;Mesangiospermae;eudicotyledons;Gunneridae;Pentapetalae;rosids;fabi ds;Malpighiales;Salicaceae;Saliceae;Salix;Salix purpurea
Roots	comp91727_c2_seq3	comp91727_c2	447	325	4.75162	3.78262	Control	0.0990483	1.25617	1.32438	0.999503	100	0	1088	1990	85.93	SapurV1A.0180s0350.1.p	0	1598	35.67	WD40/YVTN repeat containing domain protein	GO:0005515	PF00400;PF00439	PTHR16266:SF18	0	0	0	KOG0296	Eukaryota	Viridiplantae	Streptophyta	Saliceae	Salix	Salix purpurea	Eukaryota;Viridiplantae;Streptophyta;Streptophytina;Embryophyta;Tracheophyta;Euphyllophyta;Spermatophyta;Magnoliophyta;Mesangiospermae;eudicotyledons;Gunneridae;Pentapetalae;rosids;fabi ds;Malpighiales;Salicaceae;Saliceae;Salix;Salix purpurea
Roots	comp92991_c0_seq2	comp92991_c0	118	49	8.28796	3.7792	Control	0.341048	2.19305	2.32714	1	0	0	0	0	0	0	0	0	0	0	0	0	0	0	0	0	0	0	0	0	0	0	0	0
Roots	comp88542_c0_seq1	comp88542_c0	138	57	8.34829	3.77816	Control	0.344317	2.20962	2.364	1	88.5	7e-63	209	346	97.98	SapurV1A.1364s0010.1.p	0	1104	10.24	receptor kinase-like protein	GO:0004672;GO:0005524;GO:0006468;GO:0005515	PF00069;PF00560;PF08263	PTHR24420:SF472	0	0	0	KOG1187	Eukaryota	Viridiplantae	Streptophyta	Saliceae	Salix	Salix purpurea	Eukaryota;Viridiplantae;Streptophyta;Streptophytina;Embryophyta;Tracheophyta;Euphyllophyta;Spermatophyta;Magnoliophyta;Mesangiospermae;eudicotyledons;Gunneridae;Pentapetalae;rosids;fabi ds;Malpighiales;Salicaceae;Saliceae;Salix;Salix purpurea
Roots	comp85621_c0_seq1	comp85621_c0	895	638	4.79068	3.75472	Control	0.10582	1.27591	1.35356	0.979978	99.15	0	2123	3938	89.44	SapurV1A.0007s0120.1.p	0	1169	100	DEAD-box ATP-dependent RNA helicase ISE2	GO:0005524;GO:0016818;GO:0003676;GO:0008026;GO:0004386	PF08148;PF00270;PF00271	PTHR11752:SF39	0	0	0	KOG0947	Eukaryota	Viridiplantae	Streptophyta	Saliceae	Salix	Salix purpurea	Eukaryota;Viridiplantae;Streptophyta;Streptophytina;Embryophyta;Tracheophyta;Euphyllophyta;Spermatophyta;Magnoliophyta;Mesangiospermae;eudicotyledons;Gunneridae;Pentapetalae;rosids;fabi ds;Malpighiales;Salicaceae;Saliceae;Salix;Salix purpurea
Roots	comp95028_c1_seq30	comp95028_c1	596	739	2.78199	3.74859	Treatment	0.129512	1.34745	0.782982	0.954171	98.87	0	1092	4571	34.72	SapurV1A.0037s0680.1.p	0	529	100	dihydrofolate reductase-thymidylate synthase	GO:0004799;GO:0006231;GO:0004146;GO:0006545;GO:0009165	PF00303;PF00186	PTHR11549:SF2	0	1.5.1.3;2.1.1.45	K13998	KOG0673	Eukaryota	Viridiplantae	Streptophyta	Saliceae	Salix	Salix purpurea	Eukaryota;Viridiplantae;Streptophyta;Streptophytina;Embryophyta;Tracheophyta;Euphyllophyta;Spermatophyta;Magnoliophyta;Mesangiospermae;eudicotyledons;Gunneridae;Pentapetalae;rosids;fabi ds;Malpighiales;Salicaceae;Saliceae;Salix;Salix purpurea
Roots	comp95242_c1_seq7	comp95242_c1	106	46	7.63944	3.74021	Control	0.310165	2.04252	2.19034	0.952749	0	0	0	0	0	0	0	0	0	0	0	0	0	0	0	0	0	0	0	0	0	0	0	0
Roots	comp87704_c0_seq3	comp87704_c0	102	211	1.78526	3.7321	Treatment	0.320251	2.09051	0.482994	0.99937	92.17	0	587	1307	76.21	SapurV1A.0750s0180.1.p	0	330	100	quinone-oxidoreductase-like protein	GO:0008270;GO:0016491;GO:0055114	PF00107;PF08240	PTHR11695:SF34	0	0	0	KOG1198	Eukaryota	Viridiplantae	Streptophyta	Saliceae	Salix	Salix purpurea	Eukaryota;Viridiplantae;Streptophyta;Streptophytina;Embryophyta;Tracheophyta;Euphyllophyta;Spermatophyta;Magnoliophyta;Mesangiospermae;eudicotyledons;Gunneridae;Pentapetalae;rosids;fabi ds;Malpighiales;Salicaceae;Saliceae;Salix;Salix purpurea
Roots	comp92766_c2_seq19	comp92766_c2	52	267	0.85872	3.71654	Treatment	0.636288	4.328	0.211601	0.999998	96.35	0	707	1671	63.73	SapurV1A.5059s0030.1.p	0	448	79.46	5'-adenylylsulfate reductase, putative	GO:0003824;GO:0008152	PF01507	0	0	0	0	KOG0189	Eukaryota	Viridiplantae	Streptophyta	Saliceae	Salix	Salix purpurea	Eukaryota;Viridiplantae;Streptophyta;Streptophytina;Embryophyta;Tracheophyta;Euphyllophyta;Spermatophyta;Magnoliophyta;Mesangiospermae;eudicotyledons;Gunneridae;Pentapetalae;rosids;fabi ds;Malpighiales;Salicaceae;Saliceae;Salix;Salix purpurea
Roots	comp85214_c0_seq2	comp85214_c0	48	105	1.59689	3.71263	Treatment	0.366408	2.32492	0.443031	0.985364	0	0	0	0	0	0	0	0	0	0	0	0	0	0	0	0	0	0	0	0	0	0	0	0
Roots	comp90662_c0_seq11	comp90662_c0	149	68	7.62542	3.70938	Control	0.312963	2.05572	2.16652	0.974471	80.85	6e-76	243	426	99.3	SapurV1A.0386s0150.1.p	0	718	19.64	PPR containing protein, putative	0	PF01535	PTHR24015	0	0	0	0	Eukaryota	Viridiplantae	Streptophyta	Saliceae	Salix	Salix purpurea	Eukaryota;Viridiplantae;Streptophyta;Streptophytina;Embryophyta;Tracheophyta;Euphyllophyta;Spermatophyta;Magnoliophyta;Mesangiospermae;eudicotyledons;Gunneridae;Pentapetalae;rosids;fabi ds;Malpighiales;Salicaceae;Saliceae;Salix;Salix purpurea
Roots	comp95562_c0_seq1	comp95562_c0	194	120	5.40946	3.70567	Control	0.164287	1.45978	1.54057	0.958869	100	4e-68	232	755	57.62	SapurV1A.0024s0680.1.p	0	2985	4.86	beige-related and WD-40 repeat protein	0	PF00400;PF02138	PTHR13743:SF19	0	0	0	KOG1787	Eukaryota	Viridiplantae	Streptophyta	Saliceae	Salix	Salix purpurea	Eukaryota;Viridiplantae;Streptophyta;Streptophytina;Embryophyta;Tracheophyta;Euphyllophyta;Spermatophyta;Magnoliophyta;Mesangiospermae;eudicotyledons;Gunneridae;Pentapetalae;rosids;fabi ds;Malpighiales;Salicaceae;Saliceae;Salix;Salix purpurea
Roots	comp95002_c0_seq9	comp95002_c0	1184	616	6.22691	3.69824	Control	0.226277	1.68375	1.80946	0.99444	99.54	0	1296	3878	50.83	SapurV1A.0020s0740.1.p	0	1009	65.11	receptor-like kinase, putative	GO:0004672;GO:0005524;GO:0006468;GO:0005515	PF11721;PF00069;PF00560	PTHR24420:SF692	0	0	0	KOG1187	Eukaryota	Viridiplantae	Streptophyta	Saliceae	Salix	Salix purpurea	Eukaryota;Viridiplantae;Streptophyta;Streptophytina;Embryophyta;Tracheophyta;Euphyllophyta;Spermatophyta;Magnoliophyta;Mesangiospermae;eudicotyledons;Gunneridae;Pentapetalae;rosids;fabi ds;Malpighiales;Salicaceae;Saliceae;Salix;Salix purpurea
Roots	comp96741_c0_seq1	comp96741_c0	164	273	2.11054	3.69778	Treatment	0.243547	1.75205	0.591318	0.97613	100	0	576	1710	50.88	SapurV1A.0231s0100.1.p	0	305	95.08	undecaprenyl pyrophosphate synthase	GO:0016765	PF01255	PTHR10291	0	0	0	KOG1602	Eukaryota	Viridiplantae	Streptophyta	Saliceae	Salix	Salix purpurea	Eukaryota;Viridiplantae;Streptophyta;Streptophytina;Embryophyta;Tracheophyta;Euphyllophyta;Spermatophyta;Magnoliophyta;Mesangiospermae;eudicotyledons;Gunneridae;Pentapetalae;rosids;fabi ds;Malpighiales;Salicaceae;Saliceae;Salix;Salix purpurea
Roots	comp89040_c0_seq2	comp89040_c0	780	371	6.78196	3.68922	Control	0.26442	1.83832	1.98885	0.977968	86.11	1e-09	58.5	2343	4.61	SapurV1A.0372s0210.1.p	0	89	40.45	hypothetical protein	0	0	0	0	0	0	0	Eukaryota	Viridiplantae	Streptophyta	Saliceae	Salix	Salix purpurea	Eukaryota;Viridiplantae;Streptophyta;Streptophytina;Embryophyta;Tracheophyta;Euphyllophyta;Spermatophyta;Magnoliophyta;Mesangiospermae;eudicotyledons;Gunneridae;Pentapetalae;rosids;fabi ds;Malpighiales;Salicaceae;Saliceae;Salix;Salix purpurea
Roots	comp95252_c0_seq38	comp95252_c0	1631	679	8.34968	3.67101	Control	0.356884	2.27449	2.34988	0.974305	93.63	0	2202	4312	80.08	SapurV1A.1206s0040.1.p	0	1817	64.23	hypothetical protein	0	0	0	0	0	0	0	Eukaryota	Viridiplantae	Streptophyta	Saliceae	Salix	Salix purpurea	Eukaryota;Viridiplantae;Streptophyta;Streptophytina;Embryophyta;Tracheophyta;Euphyllophyta;Spermatophyta;Magnoliophyta;Mesangiospermae;eudicotyledons;Gunneridae;Pentapetalae;rosids;fabi ds;Malpighiales;Salicaceae;Saliceae;Salix;Salix purpurea
Roots	comp94287_c2_seq7	comp94287_c2	75	222	1.11852	3.66812	Treatment	0.515799	3.27943	0.321734	0.999996	100	3e-117	350	1401	49.68	SapurV1A.0315s0090.1.p	0	298	77.85	LOB domain protein	0	PF03195	0	0	0	0	0	Eukaryota	Viridiplantae	Streptophyta	Saliceae	Salix	Salix purpurea	Eukaryota;Viridiplantae;Streptophyta;Streptophytina;Embryophyta;Tracheophyta;Euphyllophyta;Spermatophyta;Magnoliophyta;Mesangiospermae;eudicotyledons;Gunneridae;Pentapetalae;rosids;fabi ds;Malpighiales;Salicaceae;Saliceae;Salix;Salix purpurea
Roots	comp72549_c1_seq1	comp72549_c1	2	37	0.197388	3.65283	Treatment	1.26731	18.5058	0.060357	0.97118	76.67	6e-06	43.9	235	38.3	SapurV1A.0647s0140.1.p	0	332	9.04	kinase	GO:0004672;GO:0006468	PF07714	PTHR24420:SF779	0	0	0	0	Eukaryota	Viridiplantae	Streptophyta	Saliceae	Salix	Salix purpurea	Eukaryota;Viridiplantae;Streptophyta;Streptophytina;Embryophyta;Tracheophyta;Euphyllophyta;Spermatophyta;Magnoliophyta;Mesangiospermae;eudicotyledons;Gunneridae;Pentapetalae;rosids;fabi ds;Malpighiales;Salicaceae;Saliceae;Salix;Salix purpurea
Roots	comp93645_c3_seq12	comp93645_c3	1732	672	8.10248	3.65205	Control	0.346082	2.21861	2.37386	0.999232	99.8	0	2005	4338	69.5	SapurV1A.0667s0140.1.p	0	1026	97.95	LRR receptor-like kinase	GO:0004672;GO:0005524;GO:0006468;GO:0005515	PF00069;PF00560;PF08263	PTHR24420:SF883	0	0	0	KOG1187	Eukaryota	Viridiplantae	Streptophyta	Saliceae	Salix	Salix purpurea	Eukaryota;Viridiplantae;Streptophyta;Streptophytina;Embryophyta;Tracheophyta;Euphyllophyta;Spermatophyta;Magnoliophyta;Mesangiospermae;eudicotyledons;Gunneridae;Pentapetalae;rosids;fabi ds;Malpighiales;Salicaceae;Saliceae;Salix;Salix purpurea
Roots	comp94071_c0_seq21	comp94071_c0	12	49	0.751674	3.64868	Treatment	0.686106	4.85407	0.221133	0.978741	0	0	0	0	0	0	0	0	0	0	0	0	0	0	0	0	0	0	0	0	0	0	0	0
Roots	comp88040_c0_seq11	comp88040_c0	875	652	4.43742	3.64669	Control	0.0852318	1.21684	1.29815	0.991467	90.17	0	1778	4130	71.69	SapurV1A.1186s0030.1.p	0	987	100	transcription factor, putative	GO:0005515	PF02042;PF00564	0	0	0	0	0	Eukaryota	Viridiplantae	Streptophyta	Saliceae	Salix	Salix purpurea	Eukaryota;Viridiplantae;Streptophyta;Streptophytina;Embryophyta;Tracheophyta;Euphyllophyta;Spermatophyta;Magnoliophyta;Mesangiospermae;eudicotyledons;Gunneridae;Pentapetalae;rosids;fabi ds;Malpighiales;Salicaceae;Saliceae;Salix;Salix purpurea
Roots	comp90443_c0_seq1	comp90443_c0	162	323	1.7448	3.64266	Treatment	0.319673	2.08772	0.498672	0.992482	100	2e-38	139	2067	12.19	SapurV1A.0326s0240.1.p	0	93	90.32	Avr9/Cf-9 rapidly elicited protein, putative	0	0	0	0	0	0	0	Eukaryota	Viridiplantae	Streptophyta	Saliceae	Salix	Salix purpurea	Eukaryota;Viridiplantae;Streptophyta;Streptophytina;Embryophyta;Tracheophyta;Euphyllophyta;Spermatophyta;Magnoliophyta;Mesangiospermae;eudicotyledons;Gunneridae;Pentapetalae;rosids;fabi ds;Malpighiales;Salicaceae;Saliceae;Salix;Salix purpurea
Roots	comp88397_c0_seq2	comp88397_c0	54	292	0.607221	3.63965	Treatment	0.777712	5.99394	0.172561	0.999938	100	0	987	1851	77.96	SapurV1A.0072s0040.1.p	0	481	100	UDP-glucose 6-dehydrogenase	GO:0016616;GO:0051287;GO:0055114	PF00984;PF03721;PF03720	PTHR11374	0	1.1.1.22	K00012	KOG2666	Eukaryota	Viridiplantae	Streptophyta	Saliceae	Salix	Salix purpurea	Eukaryota;Viridiplantae;Streptophyta;Streptophytina;Embryophyta;Tracheophyta;Euphyllophyta;Spermatophyta;Magnoliophyta;Mesangiospermae;eudicotyledons;Gunneridae;Pentapetalae;rosids;fabi ds;Malpighiales;Salicaceae;Saliceae;Salix;Salix purpurea
Roots	comp94006_c0_seq19	comp94006_c0	448	186	7.54397	3.6364	Control	0.316928	2.07457	2.24348	0.980674	99.17	0	734	1207	90.22	SapurV1A.0004s0400.1.p	0	944	38.45	glycosyl hydrolase family 10 protein	GO:0016798;GO:0004553;GO:0005975	PF02018;PF00331	0	0	0	0	0	Eukaryota	Viridiplantae	Streptophyta	Saliceae	Salix	Salix purpurea	Eukaryota;Viridiplantae;Streptophyta;Streptophytina;Embryophyta;Tracheophyta;Euphyllophyta;Spermatophyta;Magnoliophyta;Mesangiospermae;eudicotyledons;Gunneridae;Pentapetalae;rosids;fabi ds;Malpighiales;Salicaceae;Saliceae;Salix;Salix purpurea
Roots	comp93984_c0_seq2	comp93984_c0	1338	837	5.30391	3.63053	Control	0.164626	1.46092	1.53869	1	99.38	0	2998	5341	90.99	SapurV1A.0364s0240.1.p	0	1789	90.55	kinase interacting (KIP1-like) protein	0	PF07765	PTHR13140:SF97	0	0	0	KOG0978	Eukaryota	Viridiplantae	Streptophyta	Saliceae	Salix	Salix purpurea	Eukaryota;Viridiplantae;Streptophyta;Streptophytina;Embryophyta;Tracheophyta;Euphyllophyta;Spermatophyta;Magnoliophyta;Mesangiospermae;eudicotyledons;Gunneridae;Pentapetalae;rosids;fabi ds;Malpighiales;Salicaceae;Saliceae;Salix;Salix purpurea
Roots	comp94367_c0_seq2	comp94367_c0	844	500	5.65386	3.61984	Control	0.193655	1.56191	1.62735	0.999996	93.7	0	1296	3210	76.82	Potri.007G135500.1	0	1779	46.15	NoDescription	GO:0003700;GO:0043565;GO:0006355	PF02791;PF00046	PTHR24326:SF77	0	0	0	0	Eukaryota	Viridiplantae	Streptophyta	Saliceae	Populus	Populus trichocarpa	Eukaryota;Viridiplantae;Streptophyta;Streptophytina;Embryophyta;Tracheophyta;Euphyllophyta;Spermatophyta;Magnoliophyta;Mesangiospermae;Eudicotyledons;Gunneridae;Pentapetalae;Rosids;Fabi ds;Malpighiales;Salicaceae;Saliceae;Populus;Populus trichocarpa
Roots	comp92998_c2_seq29	comp92998_c2	289	428	2.15799	3.60815	Treatment	0.223234	1.67199	0.646028	0.999795	100	0	826	2750	43.42	SapurV1A.0218s0360.3.p	0	398	100	protein phosphatase 2C, putative	GO:0003824	PF00481	PTHR13832:SF97	0	0	0	KOG0700	Eukaryota	Viridiplantae	Streptophyta	Saliceae	Salix	Salix purpurea	Eukaryota;Viridiplantae;Streptophyta;Streptophytina;Embryophyta;Tracheophyta;Euphyllophyta;Spermatophyta;Magnoliophyta;Mesangiospermae;eudicotyledons;Gunneridae;Pentapetalae;rosids;fabi ds;Malpighiales;Salicaceae;Saliceae;Salix;Salix purpurea
Roots	comp95634_c0_seq1	comp95634_c0	161	103	5.18986	3.59978	Control	0.15888	1.44172	1.51508	0.978351	100	4e-63	216	661	56.28	SapurV1A.0375s0210.1.p	0	2549	4.86	zinc finger protein, putative	0	0	PTHR22835:SF45	0	0	0	KOG1811	Eukaryota	Viridiplantae	Streptophyta	Saliceae	Salix	Salix purpurea	Eukaryota;Viridiplantae;Streptophyta;Streptophytina;Embryophyta;Tracheophyta;Euphyllophyta;Spermatophyta;Magnoliophyta;Mesangiospermae;eudicotyledons;Gunneridae;Pentapetalae;rosids;fabi ds;Malpighiales;Salicaceae;Saliceae;Salix;Salix purpurea
Roots	comp92728_c0_seq1	comp92728_c0	120	234	1.7173	3.57563	Treatment	0.318507	2.08213	0.495086	0.999849	97.58	3e-75	248	1528	24.35	SapurV1A.0574s0220.1.p	0	427	29.04	aspartic proteinase nepenthesin-1 protein	GO:0004190;GO:0006508	PF00026	PTHR13683:SF98	0	0	0	KOG1339	Eukaryota	Viridiplantae	Streptophyta	Saliceae	Salix	Salix purpurea	Eukaryota;Viridiplantae;Streptophyta;Streptophytina;Embryophyta;Tracheophyta;Euphyllophyta;Spermatophyta;Magnoliophyta;Mesangiospermae;eudicotyledons;Gunneridae;Pentapetalae;rosids;fabi ds;Malpighiales;Salicaceae;Saliceae;Salix;Salix purpurea
Roots	comp94616_c0_seq5	comp94616_c0	494	621	2.58755	3.56957	Treatment	0.139727	1.37952	0.765946	0.98274	99.53	0	703	4045	31.74	SapurV1A.0183s0150.1.p	0	428	100	fasciclin-like arabinogalactan protein	0	PF02469	PTHR10900:SF23	0	0	0	0	Eukaryota	Viridiplantae	Streptophyta	Saliceae	Salix	Salix purpurea	Eukaryota;Viridiplantae;Streptophyta;Streptophytina;Embryophyta;Tracheophyta;Euphyllophyta;Spermatophyta;Magnoliophyta;Mesangiospermae;eudicotyledons;Gunneridae;Pentapetalae;rosids;fabi ds;Malpighiales;Salicaceae;Saliceae;Salix;Salix purpurea
Roots	comp86085_c0_seq4	comp86085_c0	62	103	1.97369	3.56768	Treatment	0.257107	1.80762	0.584699	0.961914	96.39	4e-114	328	669	74.44	SapurV1A.0930s0050.1.p	0	181	91.71	microsomal signal peptidase subunit	GO:0006465;GO:0008233;GO:0016020	PF00717	PTHR10806	0	0	0	KOG3342	Eukaryota	Viridiplantae	Streptophyta	Saliceae	Salix	Salix purpurea	Eukaryota;Viridiplantae;Streptophyta;Streptophytina;Embryophyta;Tracheophyta;Euphyllophyta;Spermatophyta;Magnoliophyta;Mesangiospermae;eudicotyledons;Gunneridae;Pentapetalae;rosids;fabi ds;Malpighiales;Salicaceae;Saliceae;Salix;Salix purpurea
Roots	comp93105_c0_seq2	comp93105_c0	130	206	2.06155	3.56539	Treatment	0.237914	1.72947	0.611951	0.996814	84.44	7e-45	155	1331	20.29	SapurV1A.0363s0070.1.p	0	125	72	proteasome assembly chaperone 3-domain protein	0	PF10178	0	0	0	K11877	KOG4828	Eukaryota	Viridiplantae	Streptophyta	Saliceae	Salix	Salix purpurea	Eukaryota;Viridiplantae;Streptophyta;Streptophytina;Embryophyta;Tracheophyta;Euphyllophyta;Spermatophyta;Magnoliophyta;Mesangiospermae;eudicotyledons;Gunneridae;Pentapetalae;rosids;fabi ds;Malpighiales;Salicaceae;Saliceae;Salix;Salix purpurea
Roots	comp95057_c0_seq41	comp95057_c0	957	685	4.44031	3.54062	Control	0.0983341	1.25411	1.3365	0.980583	99.04	0	1836	4498	69.23	SapurV1A.0057s0030.1.p	0	1034	100	F-box/LRR protein	GO:0005515	PF00646	PTHR23125:SF57	0	0	0	KOG1947	Eukaryota	Viridiplantae	Streptophyta	Saliceae	Salix	Salix purpurea	Eukaryota;Viridiplantae;Streptophyta;Streptophytina;Embryophyta;Tracheophyta;Euphyllophyta;Spermatophyta;Magnoliophyta;Mesangiospermae;eudicotyledons;Gunneridae;Pentapetalae;rosids;fabi ds;Malpighiales;Salicaceae;Saliceae;Salix;Salix purpurea
Roots	comp93561_c0_seq41	comp93561_c0	231	394	1.91341	3.53518	Treatment	0.266603	1.84758	0.57491	0.999998	99.47	1e-128	388	2573	22.15	SapurV1A.0090s0140.1.p	0	190	100	Non-symbiotic hemoglobin class 1	GO:0005506;GO:0020037	PF00042	PTHR22924:SF4	0	0	0	0	Eukaryota	Viridiplantae	Streptophyta	Saliceae	Salix	Salix purpurea	Eukaryota;Viridiplantae;Streptophyta;Streptophytina;Embryophyta;Tracheophyta;Euphyllophyta;Spermatophyta;Magnoliophyta;Mesangiospermae;eudicotyledons;Gunneridae;Pentapetalae;rosids;fabi ds;Malpighiales;Salicaceae;Saliceae;Salix;Salix purpurea
Roots	comp95215_c1_seq10	comp95215_c1	1309	799	5.27346	3.53348	Control	0.173893	1.49243	1.58268	0.99979	99.76	0	2963	5240	94.06	SapurV1A.0046s0360.1.p	0	2264	72.57	mediator of RNA polymerase II transcription subunit 12, putative	GO:0016455;GO:0006357;GO:0016592	PF09497	PTHR22795:SF10	0	0	0	KOG4522	Eukaryota	Viridiplantae	Streptophyta	Saliceae	Salix	Salix purpurea	Eukaryota;Viridiplantae;Streptophyta;Streptophytina;Embryophyta;Tracheophyta;Euphyllophyta;Spermatophyta;Magnoliophyta;Mesangiospermae;eudicotyledons;Gunneridae;Pentapetalae;rosids;fabi ds;Malpighiales;Salicaceae;Saliceae;Salix;Salix purpurea
Roots	comp93663_c0_seq9	comp93663_c0	567	361	5.05096	3.51787	Control	0.157094	1.4358	1.53627	0.998337	87.66	0	1109	2364	81.09	Potri.004G205500.2	0	664	96.08	similar to nodule inception protein. [ORG:Pisum sativum]; [ ortholog of CAD37946,At4g35270,CAD37948,CAD37949,]	0	PF02042	0	0	0	0	0	Eukaryota	Viridiplantae	Streptophyta	Saliceae	Populus	Populus trichocarpa	Eukaryota;Viridiplantae;Streptophyta;Streptophytina;Embryophyta;Tracheophyta;Euphyllophyta;Spermatophyta;Magnoliophyta;Mesangiospermae;Eudicotyledons;Gunneridae;Pentapetalae;Rosids;Fabi ds;Malpighiales;Salicaceae;Saliceae;Populus;Populus trichocarpa
Roots	comp88804_c1_seq1	comp88804_c1	0	72	0.0180355	3.50731	Treatment	2.28885	194.467	0.00318513	1	87.42	1e-101	301	477	100	SapurV1A.0251s0180.1.p	0	378	42.06	actin	0	PF00022	PTHR11937:SF77	0	0	K10355	KOG0676	Eukaryota	Viridiplantae	Streptophyta	Saliceae	Salix	Salix purpurea	Eukaryota;Viridiplantae;Streptophyta;Streptophytina;Embryophyta;Tracheophyta;Euphyllophyta;Spermatophyta;Magnoliophyta;Mesangiospermae;eudicotyledons;Gunneridae;Pentapetalae;rosids;fabi ds;Malpighiales;Salicaceae;Saliceae;Salix;Salix purpurea
Roots	comp90758_c1_seq17	comp90758_c1	74	154	1.44555	3.504	Treatment	0.384532	2.42399	0.449829	0.999999	100	8e-43	156	1021	23.51	SapurV1A.0160s0230.1.p	0	422	18.96	succinyl-CoA ligase [GDP-forming] subunit beta	GO:0003824;GO:0008152	PF00549;PF08442	PTHR11815	0	6.2.1.4;6.2.1.5	K01900	KOG2799	Eukaryota	Viridiplantae	Streptophyta	Saliceae	Salix	Salix purpurea	Eukaryota;Viridiplantae;Streptophyta;Streptophytina;Embryophyta;Tracheophyta;Euphyllophyta;Spermatophyta;Magnoliophyta;Mesangiospermae;eudicotyledons;Gunneridae;Pentapetalae;rosids;fabi ds;Malpighiales;Salicaceae;Saliceae;Salix;Salix purpurea
Roots	comp47578_c0_seq1	comp47578_c0	4	32	0.411795	3.50273	Treatment	0.929725	8.506	0.116069	1	0	0	0	0	0	0	0	0	0	0	0	0	0	0	0	0	0	0	0	0	0	0	0	0
Roots	comp60929_c0_seq2	comp60929_c0	129	233	1.83188	3.49111	Treatment	0.280066	1.90575	0.541979	0.997401	100	3e-139	407	1547	50.61	SapurV1A.0584s0080.1.p	0	261	100	eukaryotic cytochrome protein b561, putative	0	0	0	0	0	0	0	Eukaryota	Viridiplantae	Streptophyta	Saliceae	Salix	Salix purpurea	Eukaryota;Viridiplantae;Streptophyta;Streptophytina;Embryophyta;Tracheophyta;Euphyllophyta;Spermatophyta;Magnoliophyta;Mesangiospermae;eudicotyledons;Gunneridae;Pentapetalae;rosids;fabi ds;Malpighiales;Salicaceae;Saliceae;Salix;Salix purpurea
Roots	comp78545_c0_seq2	comp78545_c0	6	94	0.287501	3.45576	Treatment	1.0799	12.02	0.0764649	0.999951	98.33	5e-62	201	626	57.51	SapurV1A.0083s0260.1.p	0	361	33.24	cinnamyl alcohol dehydrogenase-like protein	GO:0008270;GO:0016491;GO:0055114	PF08240;PF00107	PTHR11695:SF285	0	0	0	KOG0023	Eukaryota	Viridiplantae	Streptophyta	Saliceae	Salix	Salix purpurea	Eukaryota;Viridiplantae;Streptophyta;Streptophytina;Embryophyta;Tracheophyta;Euphyllophyta;Spermatophyta;Magnoliophyta;Mesangiospermae;eudicotyledons;Gunneridae;Pentapetalae;rosids;fabi ds;Malpighiales;Salicaceae;Saliceae;Salix;Salix purpurea
Roots	comp95169_c0_seq13	comp95169_c0	775	612	4.01479	3.45086	Control	0.0657364	1.16342	1.22582	0.968606	88.79	0	2110	4104	89.25	SapurV1A.1157s0060.3.p	0	1467	79.69	alpha-glucan water dikinase	GO:0005524;GO:0016301;GO:0016310	PF01326	PTHR22931:SF1	0	2.7.9.4	K08244	0	Eukaryota	Viridiplantae	Streptophyta	Saliceae	Salix	Salix purpurea	Eukaryota;Viridiplantae;Streptophyta;Streptophytina;Embryophyta;Tracheophyta;Euphyllophyta;Spermatophyta;Magnoliophyta;Mesangiospermae;eudicotyledons;Gunneridae;Pentapetalae;rosids;fabi ds;Malpighiales;Salicaceae;Saliceae;Salix;Salix purpurea
Roots	comp94227_c1_seq82	comp94227_c1	14	96	0.507647	3.44758	Treatment	0.831952	6.79129	0.150292	1	0	0	0	0	0	0	0	0	0	0	0	0	0	0	0	0	0	0	0	0	0	0	0	0
Roots	comp46074_c0_seq1	comp46074_c0	54	106	1.69176	3.43048	Treatment	0.307015	2.02775	0.507113	0.9999	0	0	0	0	0	0	0	0	0	0	0	0	0	0	0	0	0	0	0	0	0	0	0	0
Roots	comp89150_c0_seq9	comp89150_c0	115	210	1.77781	3.3965	Treatment	0.281148	1.9105	0.546152	0.961335	47.95	2e-07	48.5	1420	14.79	SapurV1A.0011s0500.1.p	0	855	8.3	S-adenosylmethionine-dependent methyltransferase, putative	0	PF01535	PTHR24015:SF30	0	0	0	0	Eukaryota	Viridiplantae	Streptophyta	Saliceae	Salix	Salix purpurea	Eukaryota;Viridiplantae;Streptophyta;Streptophytina;Embryophyta;Tracheophyta;Euphyllophyta;Spermatophyta;Magnoliophyta;Mesangiospermae;eudicotyledons;Gunneridae;Pentapetalae;rosids;fabi ds;Malpighiales;Salicaceae;Saliceae;Salix;Salix purpurea
Roots	comp94656_c0_seq12	comp94656_c0	266	130	6.21767	3.39167	Control	0.263214	1.83322	1.97313	0.999832	87.05	8e-129	385	877	76.62	Potri.015G018000.1	0	631	35.34	NoDescription	GO:0004672;GO:0005524;GO:0006468	PF00069	PTHR24420:SF441	0	0	0	KOG1187	Eukaryota	Viridiplantae	Streptophyta	Saliceae	Populus	Populus trichocarpa	Eukaryota;Viridiplantae;Streptophyta;Streptophytina;Embryophyta;Tracheophyta;Euphyllophyta;Spermatophyta;Magnoliophyta;Mesangiospermae;Eudicotyledons;Gunneridae;Pentapetalae;Rosids;Fabi ds;Malpighiales;Salicaceae;Saliceae;Populus;Populus trichocarpa
Roots	comp41173_c0_seq1	comp41173_c0	0	215	0.00245694	3.39034	Treatment	3.13985	1379.9	0.00107333	1	35.05	4e-52	189	1447	59.71	tr|D0THH1|D0THH1_9BACE	D0THH1_9BACE	287	91.64	Endonuclease/exonuclease/phosphatase family protein OS=Bacteroides sp. 2_1_33B GN=HMPREF0103_2794 PE=4 SV=1	GO:0004519; GO:0004527	PF03372	0	0	0	0	0	Bacteria	Bacteroidetes	Bacteroidia	Bacteroidales	Bacteroidaceae	Bacteroides	Bacteria;Bacteroidetes;Bacteroidia;Bacteroidales;Bacteroidaceae;Bacteroides
Roots	comp95282_c1_seq63	comp95282_c1	1760	1126	4.75372	3.38103	Control	0.147985	1.406	1.49406	0.999752	96.09	0	2945	7741	61.43	SapurV1A.0060s0050.1.p	0	1726	91.83	WD40/YVTN repeat and bromo-WDR9-I-like domain protein	GO:0005515	PF00400;PF00439	PTHR16266:SF18	0	0	0	KOG0644	Eukaryota	Viridiplantae	Streptophyta	Saliceae	Salix	Salix purpurea	Eukaryota;Viridiplantae;Streptophyta;Streptophytina;Embryophyta;Tracheophyta;Euphyllophyta;Spermatophyta;Magnoliophyta;Mesangiospermae;eudicotyledons;Gunneridae;Pentapetalae;rosids;fabi ds;Malpighiales;Salicaceae;Saliceae;Salix;Salix purpurea
Roots	comp90380_c3_seq4	comp90380_c3	11	60	0.481547	3.35727	Treatment	0.843347	6.97183	0.162705	1	0	0	0	0	0	0	0	0	0	0	0	0	0	0	0	0	0	0	0	0	0	0	0	0
Roots	comp93806_c0_seq1	comp93806_c0	875	672	3.95531	3.34905	Control	0.0722584	1.18102	1.25417	0.99982	99.25	0	2486	4641	77.5	SapurV1A.0043s0670.1.p	0	1199	100	RNA-dependent RNA polymerase	GO:0003968	PF05183	PTHR23079	0	0	0	KOG0988	Eukaryota	Viridiplantae	Streptophyta	Saliceae	Salix	Salix purpurea	Eukaryota;Viridiplantae;Streptophyta;Streptophytina;Embryophyta;Tracheophyta;Euphyllophyta;Spermatophyta;Magnoliophyta;Mesangiospermae;eudicotyledons;Gunneridae;Pentapetalae;rosids;fabi ds;Malpighiales;Salicaceae;Saliceae;Salix;Salix purpurea
Roots	comp94466_c1_seq25	comp94466_c1	1704	852	6.13248	3.34533	Control	0.263197	1.83315	1.93797	0.99988	98.16	0	2340	5856	80.64	SapurV1A.0150s0230.1.p	0	1574	100	time for coffee protein, putative	0	0	0	0	0	0	0	Eukaryota	Viridiplantae	Streptophyta	Saliceae	Salix	Salix purpurea	Eukaryota;Viridiplantae;Streptophyta;Streptophytina;Embryophyta;Tracheophyta;Euphyllophyta;Spermatophyta;Magnoliophyta;Mesangiospermae;eudicotyledons;Gunneridae;Pentapetalae;rosids;fabi ds;Malpighiales;Salicaceae;Saliceae;Salix;Salix purpurea
Roots	comp86854_c0_seq7	comp86854_c0	309	397	2.38562	3.34064	Treatment	0.146228	1.40032	0.75481	0.956453	99.66	0	600	2751	31.84	SapurV1A.0014s0310.1.p	0	539	54.17	aldehyde dehydrogenase (NAD) family protein	GO:0008152;GO:0016491;GO:0055114	PF00171	PTHR11699:SF46	0	1.2.1.3	K00128	KOG2450	Eukaryota	Viridiplantae	Streptophyta	Saliceae	Salix	Salix purpurea	Eukaryota;Viridiplantae;Streptophyta;Streptophytina;Embryophyta;Tracheophyta;Euphyllophyta;Spermatophyta;Magnoliophyta;Mesangiospermae;eudicotyledons;Gunneridae;Pentapetalae;rosids;fabi ds;Malpighiales;Salicaceae;Saliceae;Salix;Salix purpurea
Roots	comp78848_c0_seq2	comp78848_c0	1429	595	6.93944	3.33144	Control	0.318692	2.08301	2.2408	0.99053	100	0	2271	4162	85.27	SapurV1A.0389s0030.1.p	0	1338	88.42	E3 ubiquitin-protein ligase LIN, putative	GO:0000151;GO:0004842;GO:0016567	PF04564;PF00400	PTHR22849	0	0	0	0	Eukaryota	Viridiplantae	Streptophyta	Saliceae	Salix	Salix purpurea	Eukaryota;Viridiplantae;Streptophyta;Streptophytina;Embryophyta;Tracheophyta;Euphyllophyta;Spermatophyta;Magnoliophyta;Mesangiospermae;eudicotyledons;Gunneridae;Pentapetalae;rosids;fabi ds;Malpighiales;Salicaceae;Saliceae;Salix;Salix purpurea
Roots	comp89604_c1_seq10	comp89604_c1	114	174	1.95197	3.32641	Treatment	0.231503	1.70413	0.62906	0.99967	97.06	8e-118	348	1208	42.22	SapurV1A.0499s0190.1.p	0	256	66.41	aspartate semialdehyde dehydrogenase, putative	0	PF00650	PTHR10174:SF78	0	0	0	KOG1470	Eukaryota	Viridiplantae	Streptophyta	Saliceae	Salix	Salix purpurea	Eukaryota;Viridiplantae;Streptophyta;Streptophytina;Embryophyta;Tracheophyta;Euphyllophyta;Spermatophyta;Magnoliophyta;Mesangiospermae;eudicotyledons;Gunneridae;Pentapetalae;rosids;fabi ds;Malpighiales;Salicaceae;Saliceae;Salix;Salix purpurea
Roots	comp75213_c0_seq1	comp75213_c0	2	36	0.208752	3.32582	Treatment	1.20227	15.9319	0.0650911	0.995975	0	0	0	0	0	0	0	0	0	0	0	0	0	0	0	0	0	0	0	0	0	0	0	0
Roots	comp94539_c0_seq51	comp94539_c0	79	220	0.96575	3.32342	Treatment	0.536721	3.44129	0.324868	0.99483	97.39	0	626	1524	60.43	SapurV1A.1657s0020.1.p	0	562	54.63	CTP synthase	GO:0003883;GO:0006221	PF00117;PF06418	PTHR11550	0	6.3.4.2	K01937	KOG2387	Eukaryota	Viridiplantae	Streptophyta	Saliceae	Salix	Salix purpurea	Eukaryota;Viridiplantae;Streptophyta;Streptophytina;Embryophyta;Tracheophyta;Euphyllophyta;Spermatophyta;Magnoliophyta;Mesangiospermae;eudicotyledons;Gunneridae;Pentapetalae;rosids;fabi ds;Malpighiales;Salicaceae;Saliceae;Salix;Salix purpurea
Roots	comp85822_c0_seq6	comp85822_c0	381	218	5.32336	3.32057	Control	0.204973	1.60315	1.67359	0.98902	94.25	4e-148	430	1537	43.72	SapurV1A.0019s0810.1.p	0	263	85.93	transmembrane protein, putative	0	0	0	0	0	0	0	Eukaryota	Viridiplantae	Streptophyta	Saliceae	Salix	Salix purpurea	Eukaryota;Viridiplantae;Streptophyta;Streptophytina;Embryophyta;Tracheophyta;Euphyllophyta;Spermatophyta;Magnoliophyta;Mesangiospermae;eudicotyledons;Gunneridae;Pentapetalae;rosids;fabi ds;Malpighiales;Salicaceae;Saliceae;Salix;Salix purpurea
Roots	comp94657_c0_seq34	comp94657_c0	78	154	1.5331	3.29852	Treatment	0.332747	2.15153	0.482846	1	99.52	2e-124	362	1092	57.14	SapurV1A.4537s0010.2.p	0	209	100	general transcription factor 3C, putative	0	0	0	0	0	0	0	Eukaryota	Viridiplantae	Streptophyta	Saliceae	Salix	Salix purpurea	Eukaryota;Viridiplantae;Streptophyta;Streptophytina;Embryophyta;Tracheophyta;Euphyllophyta;Spermatophyta;Magnoliophyta;Mesangiospermae;eudicotyledons;Gunneridae;Pentapetalae;rosids;fabi ds;Malpighiales;Salicaceae;Saliceae;Salix;Salix purpurea
Roots	comp87161_c1_seq5	comp87161_c1	491	226	6.28153	3.29624	Control	0.280047	1.90567	2.07201	0.986075	99.44	0	613	1580	67.78	SapurV1A.0100s0040.1.p	0	369	96.75	purine transporter, putative	GO:0016020	PF03151;PF00892	0	0	0	0	0	Eukaryota	Viridiplantae	Streptophyta	Saliceae	Salix	Salix purpurea	Eukaryota;Viridiplantae;Streptophyta;Streptophytina;Embryophyta;Tracheophyta;Euphyllophyta;Spermatophyta;Magnoliophyta;Mesangiospermae;eudicotyledons;Gunneridae;Pentapetalae;rosids;fabi ds;Malpighiales;Salicaceae;Saliceae;Salix;Salix purpurea
Roots	comp95505_c0_seq6	comp95505_c0	61	213	0.76679	3.29465	Treatment	0.633133	4.29668	0.263278	0.999907	74.58	0	564	1498	78.5	SapurV1A.1445s0090.1.p	0	1167	35.22	TIR-NBS-LRR resistance protein	GO:0004888;GO:0007165;GO:0031224;GO:0045087;GO:0005515;GO:0005524;GO:0006915	PF01582;PF00560;PF00931	PTHR11017:SF20	0	0	0	KOG4658	Eukaryota	Viridiplantae	Streptophyta	Saliceae	Salix	Salix purpurea	Eukaryota;Viridiplantae;Streptophyta;Streptophytina;Embryophyta;Tracheophyta;Euphyllophyta;Spermatophyta;Magnoliophyta;Mesangiospermae;eudicotyledons;Gunneridae;Pentapetalae;rosids;fabi ds;Malpighiales;Salicaceae;Saliceae;Salix;Salix purpurea
Roots	comp95137_c0_seq6	comp95137_c0	647	793	2.48158	3.29439	Treatment	0.123046	1.32754	0.792738	0.984873	99.19	0	1637	5576	46.38	SapurV1A.0202s0150.1.p	0	862	100	nucleoporin interacting component, putative	GO:0005643;GO:0006810	PF04097	PTHR11225	0	0	K14309	KOG2168	Eukaryota	Viridiplantae	Streptophyta	Saliceae	Salix	Salix purpurea	Eukaryota;Viridiplantae;Streptophyta;Streptophytina;Embryophyta;Tracheophyta;Euphyllophyta;Spermatophyta;Magnoliophyta;Mesangiospermae;eudicotyledons;Gunneridae;Pentapetalae;rosids;fabi ds;Malpighiales;Salicaceae;Saliceae;Salix;Salix purpurea
Roots	comp93807_c0_seq34	comp93807_c0	500	384	3.91949	3.27794	Control	0.077628	1.19572	1.26164	0.998193	80.72	0	732	2714	53.5	SapurV1A.0419s0070.6.p	0	493	100	hypothetical protein	0	0	0	0	0	0	0	Eukaryota	Viridiplantae	Streptophyta	Saliceae	Salix	Salix purpurea	Eukaryota;Viridiplantae;Streptophyta;Streptophytina;Embryophyta;Tracheophyta;Euphyllophyta;Spermatophyta;Magnoliophyta;Mesangiospermae;eudicotyledons;Gunneridae;Pentapetalae;rosids;fabi ds;Malpighiales;Salicaceae;Saliceae;Salix;Salix purpurea
Roots	comp95422_c0_seq43	comp95422_c0	11	50	0.603739	3.27479	Treatment	0.734335	5.42419	0.20268	1	90.62	3e-05	42.4	355	27.04	tr|B9RSL1|B9RSL1_RICCO	B9RSL1_RICCO	2035	1.57	Putative uncharacterized protein OS=Ricinus communis GN=RCOM_1725910 PE=4 SV=1	0	0	0	rcu:RCOM_1725910;	0	0	0	Eukaryota	Viridiplantae	Streptophyta	Acalyphoideae	Acalypheae	Ricinus	Eukaryota;Viridiplantae;Streptophyta;Embryophyta;Tracheophyta;Spermatophyta;Magnoliophyta;eudicotyledons;Gunneridae;Pentapetalae;rosids;fabids;Malpighiales;Euphorbiaceae;Acalyphoideae;Acalypheae;Ricinus
Roots	comp90423_c0_seq13	comp90423_c0	116	200	1.71328	3.27348	Treatment	0.281183	1.91066	0.557427	1	99.02	1e-135	394	1422	43.04	SapurV1A.0452s0160.1.p	0	204	100	DUF1685 family protein	0	PF07939	0	0	0	0	0	Eukaryota	Viridiplantae	Streptophyta	Saliceae	Salix	Salix purpurea	Eukaryota;Viridiplantae;Streptophyta;Streptophytina;Embryophyta;Tracheophyta;Euphyllophyta;Spermatophyta;Magnoliophyta;Mesangiospermae;eudicotyledons;Gunneridae;Pentapetalae;rosids;fabi ds;Malpighiales;Salicaceae;Saliceae;Salix;Salix purpurea
Roots	comp91449_c0_seq4	comp91449_c0	224	351	1.91596	3.26085	Treatment	0.230944	1.70194	0.611461	0.988219	98.76	0	1052	2498	67.61	SapurV1A.0215s0120.1.p	0	562	100	ribosome biogenesis GTP-binding protein YsxC	GO:0005525;GO:0005622	PF01926	PTHR11649:SF46	0	0	0	0	Eukaryota	Viridiplantae	Streptophyta	Saliceae	Salix	Salix purpurea	Eukaryota;Viridiplantae;Streptophyta;Streptophytina;Embryophyta;Tracheophyta;Euphyllophyta;Spermatophyta;Magnoliophyta;Mesangiospermae;eudicotyledons;Gunneridae;Pentapetalae;rosids;fabi ds;Malpighiales;Salicaceae;Saliceae;Salix;Salix purpurea
Roots	comp80037_c0_seq6	comp80037_c0	69	294	0.752308	3.21925	Treatment	0.631358	4.27916	0.23438	1	99.48	2e-136	404	2119	27.18	SapurV1A.0321s0340.1.p	0	192	100	NAC transcription factor	GO:0003677;GO:0006355	PF02365	0	0	0	0	0	Eukaryota	Viridiplantae	Streptophyta	Saliceae	Salix	Salix purpurea	Eukaryota;Viridiplantae;Streptophyta;Streptophytina;Embryophyta;Tracheophyta;Euphyllophyta;Spermatophyta;Magnoliophyta;Mesangiospermae;eudicotyledons;Gunneridae;Pentapetalae;rosids;fabi ds;Malpighiales;Salicaceae;Saliceae;Salix;Salix purpurea
Roots	comp92844_c0_seq3	comp92844_c0	552	667	2.3914	3.20219	Treatment	0.126795	1.33905	0.792765	1	99.61	0	2494	4827	79.18	SapurV1A.0594s0010.1.p	0	1274	100	E3 ubiquitin-protein ligase RKP	GO:0005515	PF00622	PTHR13363	0	6.3.2.19	K12169	KOG4692	Eukaryota	Viridiplantae	Streptophyta	Saliceae	Salix	Salix purpurea	Eukaryota;Viridiplantae;Streptophyta;Streptophytina;Embryophyta;Tracheophyta;Euphyllophyta;Spermatophyta;Magnoliophyta;Mesangiospermae;eudicotyledons;Gunneridae;Pentapetalae;rosids;fabi ds;Malpighiales;Salicaceae;Saliceae;Salix;Salix purpurea
Roots	comp90847_c0_seq1	comp90847_c0	207	304	1.94733	3.17575	Treatment	0.212406	1.63082	0.653469	0.998211	99.18	7e-135	402	2214	32.93	SapurV1A.0023s0310.1.p	0	243	100	transmembrane protein, putative	0	PF06979	PTHR13281	0	0	0	KOG4478	Eukaryota	Viridiplantae	Streptophyta	Saliceae	Salix	Salix purpurea	Eukaryota;Viridiplantae;Streptophyta;Streptophytina;Embryophyta;Tracheophyta;Euphyllophyta;Spermatophyta;Magnoliophyta;Mesangiospermae;eudicotyledons;Gunneridae;Pentapetalae;rosids;fabi ds;Malpighiales;Salicaceae;Saliceae;Salix;Salix purpurea
Roots	comp93536_c0_seq9	comp93536_c0	1231	592	6.05726	3.17555	Control	0.280457	1.90747	2.04511	0.999998	99.48	0	1088	4262	40.9	SapurV1A.1152s0010.1.p	0	588	98.81	PTEN tumor-suppressor protein PTEN-C2: C2 domain protein	GO:0005515	PF10409	PTHR23213:SF18	0	0	0	0	Eukaryota	Viridiplantae	Streptophyta	Saliceae	Salix	Salix purpurea	Eukaryota;Viridiplantae;Streptophyta;Streptophytina;Embryophyta;Tracheophyta;Euphyllophyta;Spermatophyta;Magnoliophyta;Mesangiospermae;eudicotyledons;Gunneridae;Pentapetalae;rosids;fabi ds;Malpighiales;Salicaceae;Saliceae;Salix;Salix purpurea
Roots	comp80205_c0_seq7	comp80205_c0	204	300	1.99586	3.16291	Treatment	0.199957	1.58474	0.656651	0.999774	99.76	0	863	2201	57.52	SapurV1A.0020s0420.1.p	0	422	100	solanesyl diphosphate synthase	GO:0008299;GO:0015979;GO:0016765	PF00348	PTHR12001:SF18	0	2.5.1.84;2.5.1.85	K05356	KOG0776	Eukaryota	Viridiplantae	Streptophyta	Saliceae	Salix	Salix purpurea	Eukaryota;Viridiplantae;Streptophyta;Streptophytina;Embryophyta;Tracheophyta;Euphyllophyta;Spermatophyta;Magnoliophyta;Mesangiospermae;eudicotyledons;Gunneridae;Pentapetalae;rosids;fabi ds;Malpighiales;Salicaceae;Saliceae;Salix;Salix purpurea
Roots	comp86852_c0_seq4	comp86852_c0	296	390	2.22132	3.16107	Treatment	0.153223	1.42306	0.731275	0.962374	98.2	7e-139	338	2864	17.28	SapurV1A.1274s0050.3.p	0	312	53.53	methyltransferase	GO:0008152;GO:0008168	PF08241	PTHR10108:SF289	0	0	0	0	Eukaryota	Viridiplantae	Streptophyta	Saliceae	Salix	Salix purpurea	Eukaryota;Viridiplantae;Streptophyta;Streptophytina;Embryophyta;Tracheophyta;Euphyllophyta;Spermatophyta;Magnoliophyta;Mesangiospermae;eudicotyledons;Gunneridae;Pentapetalae;rosids;fabi ds;Malpighiales;Salicaceae;Saliceae;Salix;Salix purpurea
Roots	comp91955_c0_seq1	comp91955_c0	81	201	1.17205	3.1589	Treatment	0.430591	2.6952	0.402798	0.95213	54.65	1e-16	78.6	1462	17.65	SapurV1A.0045s0290.1.p	0	139	38.85	ER-derived vesicles protein ERV14	GO:0016020;GO:0035556	PF03311	PTHR12290:SF5	0	0	0	KOG2729	Eukaryota	Viridiplantae	Streptophyta	Saliceae	Salix	Salix purpurea	Eukaryota;Viridiplantae;Streptophyta;Streptophytina;Embryophyta;Tracheophyta;Euphyllophyta;Spermatophyta;Magnoliophyta;Mesangiospermae;eudicotyledons;Gunneridae;Pentapetalae;rosids;fabi ds;Malpighiales;Salicaceae;Saliceae;Salix;Salix purpurea
Roots	comp95042_c0_seq100	comp95042_c0	22	51	1.37931	3.15886	Treatment	0.359869	2.29018	0.435738	0.976297	100	7e-16	74.3	373	26.54	SapurV1A.0044s0320.5.p	0	406	8.13	lysine ketoglutarate reductase trans-splicing-like protein	0	PF05212	0	0	0	0	0	Eukaryota	Viridiplantae	Streptophyta	Saliceae	Salix	Salix purpurea	Eukaryota;Viridiplantae;Streptophyta;Streptophytina;Embryophyta;Tracheophyta;Euphyllophyta;Spermatophyta;Magnoliophyta;Mesangiospermae;eudicotyledons;Gunneridae;Pentapetalae;rosids;fabi ds;Malpighiales;Salicaceae;Saliceae;Salix;Salix purpurea
Roots	comp64364_c0_seq1	comp64364_c0	58	29	5.69892	3.15821	Control	0.256352	1.80448	1.94755	0.960923	0	0	0	0	0	0	0	0	0	0	0	0	0	0	0	0	0	0	0	0	0	0	0	0
Roots	comp90457_c1_seq5	comp90457_c1	147	247	1.74361	3.15074	Treatment	0.256963	1.80702	0.58551	0.992639	79.75	1e-32	123	1819	13.03	SapurV1A.0452s0100.1.p	0	83	90.36	hypothetical protein	0	0	0	0	0	0	0	Eukaryota	Viridiplantae	Streptophyta	Saliceae	Salix	Salix purpurea	Eukaryota;Viridiplantae;Streptophyta;Streptophytina;Embryophyta;Tracheophyta;Euphyllophyta;Spermatophyta;Magnoliophyta;Mesangiospermae;eudicotyledons;Gunneridae;Pentapetalae;rosids;fabi ds;Malpighiales;Salicaceae;Saliceae;Salix;Salix purpurea
Roots	comp94768_c0_seq5	comp94768_c0	603	360	4.77199	3.14079	Control	0.181661	1.51936	1.61202	1	99.48	0	1409	2650	86.94	SapurV1A.0038s0650.1.p	0	1398	54.94	multidrug/pheromone exporter, MDR family, ABC transporter family protein	GO:0005524;GO:0006810;GO:0016021;GO:0042626;GO:0055085;GO:0016887	PF00664;PF00005	PTHR24221:SF96	0	0	0	KOG0058	Eukaryota	Viridiplantae	Streptophyta	Saliceae	Salix	Salix purpurea	Eukaryota;Viridiplantae;Streptophyta;Streptophytina;Embryophyta;Tracheophyta;Euphyllophyta;Spermatophyta;Magnoliophyta;Mesangiospermae;eudicotyledons;Gunneridae;Pentapetalae;rosids;fabi ds;Malpighiales;Salicaceae;Saliceae;Salix;Salix purpurea
Roots	comp92928_c1_seq17	comp92928_c1	2	59	0.152906	3.14038	Treatment	1.31256	20.5381	0.0408805	0.99994	100	2e-38	133	444	43.24	SapurV1A.0005s0660.1.p	0	213	30.05	phosducin (Phd)-like, thioredoxin (TRX) domain protein	0	PF02114	PTHR21148:SF11	0	0	0	KOG1672	Eukaryota	Viridiplantae	Streptophyta	Saliceae	Salix	Salix purpurea	Eukaryota;Viridiplantae;Streptophyta;Streptophytina;Embryophyta;Tracheophyta;Euphyllophyta;Spermatophyta;Magnoliophyta;Mesangiospermae;eudicotyledons;Gunneridae;Pentapetalae;rosids;fabi ds;Malpighiales;Salicaceae;Saliceae;Salix;Salix purpurea
Roots	comp92097_c0_seq1	comp92097_c0	26	78	1.11676	3.13599	Treatment	0.448416	2.80812	0.353436	0.999914	0	0	0	0	0	0	0	0	0	0	0	0	0	0	0	0	0	0	0	0	0	0	0	0
Roots	comp93888_c0_seq16	comp93888_c0	324	203	4.58188	3.13502	Control	0.164804	1.46152	1.5585	0.999269	100	1e-12	66.6	1494	9.64	SapurV1A.0949s0020.1.p	0	107	44.86	hypothetical protein	0	0	0	0	0	0	0	Eukaryota	Viridiplantae	Streptophyta	Saliceae	Salix	Salix purpurea	Eukaryota;Viridiplantae;Streptophyta;Streptophytina;Embryophyta;Tracheophyta;Euphyllophyta;Spermatophyta;Magnoliophyta;Mesangiospermae;eudicotyledons;Gunneridae;Pentapetalae;rosids;fabi ds;Malpighiales;Salicaceae;Saliceae;Salix;Salix purpurea
Roots	comp91268_c0_seq3	comp91268_c0	363	528	2.0093	3.13179	Treatment	0.192747	1.55865	0.666278	0.97168	99.27	0	741	3909	31.47	SapurV1A.0001s0890.1.p	0	765	53.59	acetyl-CoA carboxylase carboxyltransferase alpha subunit	GO:0003989;GO:0006633;GO:0009317	PF03255	PTHR22855:SF3	0	6.4.1.2	K01962	0	Eukaryota	Viridiplantae	Streptophyta	Saliceae	Salix	Salix purpurea	Eukaryota;Viridiplantae;Streptophyta;Streptophytina;Embryophyta;Tracheophyta;Euphyllophyta;Spermatophyta;Magnoliophyta;Mesangiospermae;eudicotyledons;Gunneridae;Pentapetalae;rosids;fabi ds;Malpighiales;Salicaceae;Saliceae;Salix;Salix purpurea
Roots	comp94455_c1_seq3	comp94455_c1	602	372	4.56846	3.12361	Control	0.165113	1.46256	1.56096	1	98.8	0	997	2751	63.36	SapurV1A.0070s0920.6.p	0	1092	53.21	calcium-transporting ATPase 9, plasma membrane-type protein	GO:0000166;GO:0046872;GO:0006754;GO:0006812;GO:0015662;GO:0016020;GO:0003824;GO:0008152	PF12515;PF00122;PF00689;PF00702;PF00690	PTHR24093:SF73	0	3.6.3.8	K01537	KOG0204	Eukaryota	Viridiplantae	Streptophyta	Saliceae	Salix	Salix purpurea	Eukaryota;Viridiplantae;Streptophyta;Streptophytina;Embryophyta;Tracheophyta;Euphyllophyta;Spermatophyta;Magnoliophyta;Mesangiospermae;eudicotyledons;Gunneridae;Pentapetalae;rosids;fabi ds;Malpighiales;Salicaceae;Saliceae;Salix;Salix purpurea
Roots	comp93624_c0_seq13	comp93624_c0	1452	537	7.40021	3.12148	Control	0.374884	2.37074	2.56128	0.999602	99.63	0	2094	3974	82.21	SapurV1A.0073s0050.1.p	0	1088	100	SPOC domain/transcription elongation factor S-II	GO:0006351	PF07500;PF07744	PTHR11477	0	0	0	KOG1634	Eukaryota	Viridiplantae	Streptophyta	Saliceae	Salix	Salix purpurea	Eukaryota;Viridiplantae;Streptophyta;Streptophytina;Embryophyta;Tracheophyta;Euphyllophyta;Spermatophyta;Magnoliophyta;Mesangiospermae;eudicotyledons;Gunneridae;Pentapetalae;rosids;fabi ds;Malpighiales;Salicaceae;Saliceae;Salix;Salix purpurea
Roots	comp84648_c0_seq1	comp84648_c0	532	379	3.98358	3.12049	Control	0.10605	1.27659	1.36062	0.991073	92.9	0	1090	2799	69.02	SapurV1A.0063s0160.1.p	0	612	100	DnaJ heat shock amino-terminal domain protein, putative	GO:0031072	PF00226;PF11926	PTHR24077:SF89	0	0	0	KOG0691	Eukaryota	Viridiplantae	Streptophyta	Saliceae	Salix	Salix purpurea	Eukaryota;Viridiplantae;Streptophyta;Streptophytina;Embryophyta;Tracheophyta;Euphyllophyta;Spermatophyta;Magnoliophyta;Mesangiospermae;eudicotyledons;Gunneridae;Pentapetalae;rosids;fabi ds;Malpighiales;Salicaceae;Saliceae;Salix;Salix purpurea
Roots	comp93268_c0_seq13	comp93268_c0	175	311	1.58894	3.11156	Treatment	0.29187	1.95826	0.538643	0.999726	85.06	1e-136	429	2303	44.68	SapurV1A.0216s0170.1.p	0	843	41.28	SIT4 phosphatase-associated protein	0	PF04499	PTHR12634:SF8	0	0	0	KOG2073	Eukaryota	Viridiplantae	Streptophyta	Saliceae	Salix	Salix purpurea	Eukaryota;Viridiplantae;Streptophyta;Streptophytina;Embryophyta;Tracheophyta;Euphyllophyta;Spermatophyta;Magnoliophyta;Mesangiospermae;eudicotyledons;Gunneridae;Pentapetalae;rosids;fabi ds;Malpighiales;Salicaceae;Saliceae;Salix;Salix purpurea
[truncated: 2,481 more rows]

## Sheet: Stems
group	queryid	geneid	C_RawCounts	T_RawCounts	C_Meanfpkm	T_Meanfpkm	regulation	FoldChange(log)	FoldChange	FoldChange(EBSeq)	PPDE	identity	evalue	bitscore	querylength	Alignment_vs_Q_SeqLength	subjectid	ID	subjectlength	Alignment_vs_S_SeqLength	subjectdescription	GO	PFAM	Panther	KEGG	KEGGec	KO	KOGAnnotation	taxon1	taxon2	taxon3	taxon4	taxon5	taxon6	Taxonomy
[truncated: 2,757 more rows]

[truncated: 1 more sheets: Leaves]
